# Supplementary material for: Bronchial epithelial transcriptomics and experimental validation reveal asthma severity-related neutrophilc signatures and potential treatments
Source: Commun Biol. 2024 Feb 14;7:181. doi: 10.1038/s42003-024-05837-y (PMC10864370; doi:10.1038/s42003-024-05837-y)
Supplement: Supplementary file 4 — Supplementary Data 1 [file 42003_2024_5837_MOESM4_ESM.xlsx]

## Sheet: Fig 2a
sample	celltype	NES
Healthy	Activated B cell	-0.196553
Healthy	Activated B cell	0.0101772
Healthy	Activated B cell	-0.183999
Healthy	Activated B cell	-0.182361
Healthy	Activated B cell	-0.19449
Healthy	Activated B cell	-0.209221
Healthy	Activated B cell	-0.10903
Healthy	Activated B cell	-0.212523
Healthy	Activated B cell	-0.219574
Healthy	Activated B cell	-0.239963
Healthy	Activated B cell	0.145433
Healthy	Activated B cell	-0.227584
Healthy	Activated B cell	-0.244958
Healthy	Activated B cell	-0.219001
Healthy	Activated B cell	-0.212244
Healthy	Activated B cell	-0.104538
Healthy	Activated B cell	-0.228525
Healthy	Activated B cell	-0.14839
Mild	Activated B cell	-0.186302
Mild	Activated B cell	-0.241128
Mild	Activated B cell	-0.223547
Mild	Activated B cell	-0.228041
Mild	Activated B cell	-0.193866
Mild	Activated B cell	-0.132771
Mild	Activated B cell	-0.16972
Mild	Activated B cell	-0.185276
Mild	Activated B cell	-0.191735
Mild	Activated B cell	-0.0338187
Mild	Activated B cell	-0.208796
Mild	Activated B cell	-0.203126
Mild	Activated B cell	-0.204284
Mild	Activated B cell	-0.14377
moderate	Activated B cell	-0.158519
moderate	Activated B cell	-0.142752
moderate	Activated B cell	-0.217614
moderate	Activated B cell	-0.143051
moderate	Activated B cell	-0.19383
moderate	Activated B cell	-0.165843
moderate	Activated B cell	-0.0286267
moderate	Activated B cell	-0.248025
moderate	Activated B cell	-0.144941
moderate	Activated B cell	-0.248204
moderate	Activated B cell	-0.212344
moderate	Activated B cell	0.0361737
moderate	Activated B cell	0.0143688
severe	Activated B cell	-0.180565
severe	Activated B cell	-0.257409
severe	Activated B cell	-0.18444
severe	Activated B cell	-0.136104
severe	Activated B cell	0.110689
severe	Activated B cell	-0.153759
severe	Activated B cell	-0.236998
severe	Activated B cell	-0.0767541
severe	Activated B cell	-0.221198
severe	Activated B cell	-0.0533615
severe	Activated B cell	-0.194894
Healthy	Activated CD4 T cell	-0.159408
Healthy	Activated CD4 T cell	-0.30133
Healthy	Activated CD4 T cell	-0.148663
Healthy	Activated CD4 T cell	0.0475895
Healthy	Activated CD4 T cell	0.0160664
Healthy	Activated CD4 T cell	-0.185769
Healthy	Activated CD4 T cell	-0.261179
Healthy	Activated CD4 T cell	-0.101563
Healthy	Activated CD4 T cell	-0.201844
Healthy	Activated CD4 T cell	-0.194824
Healthy	Activated CD4 T cell	-0.317871
Healthy	Activated CD4 T cell	-0.141812
Healthy	Activated CD4 T cell	-0.154687
Healthy	Activated CD4 T cell	-0.0481379
Healthy	Activated CD4 T cell	-0.119897
Healthy	Activated CD4 T cell	-0.275982
Healthy	Activated CD4 T cell	-0.161727
Healthy	Activated CD4 T cell	-0.165498
Mild	Activated CD4 T cell	-0.231521
Mild	Activated CD4 T cell	-0.0527848
Mild	Activated CD4 T cell	-0.160721
Mild	Activated CD4 T cell	-0.127937
Mild	Activated CD4 T cell	-0.156465
Mild	Activated CD4 T cell	-0.225658
Mild	Activated CD4 T cell	-0.218752
Mild	Activated CD4 T cell	0.0170398
Mild	Activated CD4 T cell	-0.300583
Mild	Activated CD4 T cell	-0.100565
Mild	Activated CD4 T cell	-0.164627
Mild	Activated CD4 T cell	-0.185487
Mild	Activated CD4 T cell	-0.173321
Mild	Activated CD4 T cell	-0.117503
moderate	Activated CD4 T cell	-0.146797
moderate	Activated CD4 T cell	-0.312045
moderate	Activated CD4 T cell	-0.120402
moderate	Activated CD4 T cell	-0.208674
moderate	Activated CD4 T cell	-0.0970371
moderate	Activated CD4 T cell	0.0929745
moderate	Activated CD4 T cell	0.000810613
moderate	Activated CD4 T cell	-0.272885
moderate	Activated CD4 T cell	-0.129699
moderate	Activated CD4 T cell	-0.178508
moderate	Activated CD4 T cell	-0.0837855
moderate	Activated CD4 T cell	0.0124718
moderate	Activated CD4 T cell	-0.0808671
severe	Activated CD4 T cell	-0.323273
severe	Activated CD4 T cell	0.010954
severe	Activated CD4 T cell	0.05548
severe	Activated CD4 T cell	-0.190246
severe	Activated CD4 T cell	-0.108438
severe	Activated CD4 T cell	-0.0523357
severe	Activated CD4 T cell	-0.0234434
severe	Activated CD4 T cell	-0.172113
severe	Activated CD4 T cell	-0.339929
severe	Activated CD4 T cell	-0.119803
severe	Activated CD4 T cell	-0.144991
Healthy	Activated CD8 T cell	0.382109
Healthy	Activated CD8 T cell	0.326829
Healthy	Activated CD8 T cell	0.433159
Healthy	Activated CD8 T cell	0.462867
Healthy	Activated CD8 T cell	0.545602
Healthy	Activated CD8 T cell	0.372237
Healthy	Activated CD8 T cell	0.296605
Healthy	Activated CD8 T cell	0.46622
Healthy	Activated CD8 T cell	0.239788
Healthy	Activated CD8 T cell	0.32992
Healthy	Activated CD8 T cell	0.35131
Healthy	Activated CD8 T cell	0.35223
Healthy	Activated CD8 T cell	0.265203
Healthy	Activated CD8 T cell	0.392199
Healthy	Activated CD8 T cell	0.376529
Healthy	Activated CD8 T cell	0.248972
Healthy	Activated CD8 T cell	0.227342
Healthy	Activated CD8 T cell	0.393056
Mild	Activated CD8 T cell	0.259434
Mild	Activated CD8 T cell	0.331637
Mild	Activated CD8 T cell	0.42912
Mild	Activated CD8 T cell	0.340345
Mild	Activated CD8 T cell	0.494865
Mild	Activated CD8 T cell	0.356109
Mild	Activated CD8 T cell	0.292431
Mild	Activated CD8 T cell	0.618209
Mild	Activated CD8 T cell	0.240226
Mild	Activated CD8 T cell	0.333584
Mild	Activated CD8 T cell	0.456301
Mild	Activated CD8 T cell	0.347008
Mild	Activated CD8 T cell	0.430331
Mild	Activated CD8 T cell	0.422071
moderate	Activated CD8 T cell	0.528034
moderate	Activated CD8 T cell	0.185972
moderate	Activated CD8 T cell	0.451313
moderate	Activated CD8 T cell	0.370294
moderate	Activated CD8 T cell	0.426429
moderate	Activated CD8 T cell	0.563203
moderate	Activated CD8 T cell	0.236872
moderate	Activated CD8 T cell	0.246997
moderate	Activated CD8 T cell	0.467735
moderate	Activated CD8 T cell	0.3479
moderate	Activated CD8 T cell	0.351292
moderate	Activated CD8 T cell	0.209708
moderate	Activated CD8 T cell	0.388699
severe	Activated CD8 T cell	0.254598
severe	Activated CD8 T cell	0.340681
severe	Activated CD8 T cell	0.454939
severe	Activated CD8 T cell	0.38798
severe	Activated CD8 T cell	0.544271
severe	Activated CD8 T cell	0.355045
severe	Activated CD8 T cell	0.294648
severe	Activated CD8 T cell	0.456923
severe	Activated CD8 T cell	0.350261
severe	Activated CD8 T cell	0.427787
severe	Activated CD8 T cell	0.341893
Healthy	Activated dendritic cell	0.423468
Healthy	Activated dendritic cell	0.497765
Healthy	Activated dendritic cell	0.378781
Healthy	Activated dendritic cell	0.474613
Healthy	Activated dendritic cell	0.495761
Healthy	Activated dendritic cell	0.492834
Healthy	Activated dendritic cell	0.387374
Healthy	Activated dendritic cell	0.499977
Healthy	Activated dendritic cell	0.310726
Healthy	Activated dendritic cell	0.352466
Healthy	Activated dendritic cell	0.427336
Healthy	Activated dendritic cell	0.407798
Healthy	Activated dendritic cell	0.466695
Healthy	Activated dendritic cell	0.39519
Healthy	Activated dendritic cell	0.40919
Healthy	Activated dendritic cell	0.409966
Healthy	Activated dendritic cell	0.346545
Healthy	Activated dendritic cell	0.360557
Mild	Activated dendritic cell	0.354385
Mild	Activated dendritic cell	0.4217
Mild	Activated dendritic cell	0.415115
Mild	Activated dendritic cell	0.430029
Mild	Activated dendritic cell	0.436061
Mild	Activated dendritic cell	0.423636
Mild	Activated dendritic cell	0.368945
Mild	Activated dendritic cell	0.477355
Mild	Activated dendritic cell	0.326912
Mild	Activated dendritic cell	0.359075
Mild	Activated dendritic cell	0.516461
Mild	Activated dendritic cell	0.428591
Mild	Activated dendritic cell	0.448287
Mild	Activated dendritic cell	0.429409
moderate	Activated dendritic cell	0.451877
moderate	Activated dendritic cell	0.276964
moderate	Activated dendritic cell	0.398188
moderate	Activated dendritic cell	0.402943
moderate	Activated dendritic cell	0.468894
moderate	Activated dendritic cell	0.545689
moderate	Activated dendritic cell	0.432829
moderate	Activated dendritic cell	0.308534
moderate	Activated dendritic cell	0.440077
moderate	Activated dendritic cell	0.421139
moderate	Activated dendritic cell	0.526815
moderate	Activated dendritic cell	0.413965
moderate	Activated dendritic cell	0.322855
severe	Activated dendritic cell	0.414826
severe	Activated dendritic cell	0.560496
severe	Activated dendritic cell	0.554713
severe	Activated dendritic cell	0.378205
severe	Activated dendritic cell	0.438568
severe	Activated dendritic cell	0.559887
severe	Activated dendritic cell	0.478253
severe	Activated dendritic cell	0.464451
severe	Activated dendritic cell	0.330137
severe	Activated dendritic cell	0.463438
severe	Activated dendritic cell	0.509534
Healthy	CD56bright natural killer cell	0.439537
Healthy	CD56bright natural killer cell	0.367946
Healthy	CD56bright natural killer cell	0.427402
Healthy	CD56bright natural killer cell	0.463657
Healthy	CD56bright natural killer cell	0.437455
Healthy	CD56bright natural killer cell	0.425105
Healthy	CD56bright natural killer cell	0.382623
Healthy	CD56bright natural killer cell	0.394979
Healthy	CD56bright natural killer cell	0.381346
Healthy	CD56bright natural killer cell	0.438145
Healthy	CD56bright natural killer cell	0.286923
Healthy	CD56bright natural killer cell	0.446677
Healthy	CD56bright natural killer cell	0.425422
Healthy	CD56bright natural killer cell	0.43359
Healthy	CD56bright natural killer cell	0.419548
Healthy	CD56bright natural killer cell	0.347396
Healthy	CD56bright natural killer cell	0.417665
Healthy	CD56bright natural killer cell	0.391173
Mild	CD56bright natural killer cell	0.383407
Mild	CD56bright natural killer cell	0.427073
Mild	CD56bright natural killer cell	0.434176
Mild	CD56bright natural killer cell	0.461884
Mild	CD56bright natural killer cell	0.449337
Mild	CD56bright natural killer cell	0.426331
Mild	CD56bright natural killer cell	0.449158
Mild	CD56bright natural killer cell	0.473041
Mild	CD56bright natural killer cell	0.395711
Mild	CD56bright natural killer cell	0.419369
Mild	CD56bright natural killer cell	0.438839
Mild	CD56bright natural killer cell	0.432784
Mild	CD56bright natural killer cell	0.442945
Mild	CD56bright natural killer cell	0.44564
moderate	CD56bright natural killer cell	0.462561
moderate	CD56bright natural killer cell	0.351515
moderate	CD56bright natural killer cell	0.427321
moderate	CD56bright natural killer cell	0.410674
moderate	CD56bright natural killer cell	0.459332
moderate	CD56bright natural killer cell	0.449732
moderate	CD56bright natural killer cell	0.428279
moderate	CD56bright natural killer cell	0.395745
moderate	CD56bright natural killer cell	0.430627
moderate	CD56bright natural killer cell	0.436896
moderate	CD56bright natural killer cell	0.45458
moderate	CD56bright natural killer cell	0.311963
moderate	CD56bright natural killer cell	0.367509
severe	CD56bright natural killer cell	0.414292
severe	CD56bright natural killer cell	0.443824
severe	CD56bright natural killer cell	0.418443
severe	CD56bright natural killer cell	0.431184
severe	CD56bright natural killer cell	0.307023
severe	CD56bright natural killer cell	0.399545
severe	CD56bright natural killer cell	0.398732
severe	CD56bright natural killer cell	0.424734
severe	CD56bright natural killer cell	0.344758
severe	CD56bright natural killer cell	0.451456
severe	CD56bright natural killer cell	0.421579
Healthy	CD56dim natural killer cell	0.367927
Healthy	CD56dim natural killer cell	0.433521
Healthy	CD56dim natural killer cell	0.41394
Healthy	CD56dim natural killer cell	0.43196
Healthy	CD56dim natural killer cell	0.38218
Healthy	CD56dim natural killer cell	0.402098
Healthy	CD56dim natural killer cell	0.423108
Healthy	CD56dim natural killer cell	0.396232
Healthy	CD56dim natural killer cell	0.336458
Healthy	CD56dim natural killer cell	0.392295
Healthy	CD56dim natural killer cell	0.473148
Healthy	CD56dim natural killer cell	0.37006
Healthy	CD56dim natural killer cell	0.413466
Healthy	CD56dim natural killer cell	0.336234
Healthy	CD56dim natural killer cell	0.408234
Healthy	CD56dim natural killer cell	0.452776
Healthy	CD56dim natural killer cell	0.361316
Healthy	CD56dim natural killer cell	0.424513
Mild	CD56dim natural killer cell	0.384102
Mild	CD56dim natural killer cell	0.357237
Mild	CD56dim natural killer cell	0.423669
Mild	CD56dim natural killer cell	0.4
Mild	CD56dim natural killer cell	0.321033
Mild	CD56dim natural killer cell	0.39505
Mild	CD56dim natural killer cell	0.414295
Mild	CD56dim natural killer cell	0.447419
Mild	CD56dim natural killer cell	0.362935
Mild	CD56dim natural killer cell	0.43
Mild	CD56dim natural killer cell	0.400256
Mild	CD56dim natural killer cell	0.355371
Mild	CD56dim natural killer cell	0.415978
Mild	CD56dim natural killer cell	0.341255
moderate	CD56dim natural killer cell	0.438899
moderate	CD56dim natural killer cell	0.386683
moderate	CD56dim natural killer cell	0.333959
moderate	CD56dim natural killer cell	0.443896
moderate	CD56dim natural killer cell	0.381015
moderate	CD56dim natural killer cell	0.402982
moderate	CD56dim natural killer cell	0.489354
moderate	CD56dim natural killer cell	0.36493
moderate	CD56dim natural killer cell	0.341756
moderate	CD56dim natural killer cell	0.398742
moderate	CD56dim natural killer cell	0.397695
moderate	CD56dim natural killer cell	0.420132
moderate	CD56dim natural killer cell	0.272553
severe	CD56dim natural killer cell	0.442761
severe	CD56dim natural killer cell	0.45204
severe	CD56dim natural killer cell	0.393841
severe	CD56dim natural killer cell	0.381791
severe	CD56dim natural killer cell	0.358844
severe	CD56dim natural killer cell	0.434471
severe	CD56dim natural killer cell	0.394376
severe	CD56dim natural killer cell	0.449895
severe	CD56dim natural killer cell	0.436106
severe	CD56dim natural killer cell	0.389216
severe	CD56dim natural killer cell	0.403164
Healthy	Central memory CD4 T cell	0.5847
Healthy	Central memory CD4 T cell	0.550576
Healthy	Central memory CD4 T cell	0.576813
Healthy	Central memory CD4 T cell	0.568217
Healthy	Central memory CD4 T cell	0.623387
Healthy	Central memory CD4 T cell	0.606445
Healthy	Central memory CD4 T cell	0.544887
Healthy	Central memory CD4 T cell	0.589101
Healthy	Central memory CD4 T cell	0.545388
Healthy	Central memory CD4 T cell	0.530301
Healthy	Central memory CD4 T cell	0.444589
Healthy	Central memory CD4 T cell	0.592095
Healthy	Central memory CD4 T cell	0.574503
Healthy	Central memory CD4 T cell	0.558861
Healthy	Central memory CD4 T cell	0.582696
Healthy	Central memory CD4 T cell	0.547965
Healthy	Central memory CD4 T cell	0.540547
Healthy	Central memory CD4 T cell	0.571681
Mild	Central memory CD4 T cell	0.520555
Mild	Central memory CD4 T cell	0.568754
Mild	Central memory CD4 T cell	0.592662
Mild	Central memory CD4 T cell	0.600176
Mild	Central memory CD4 T cell	0.562974
Mild	Central memory CD4 T cell	0.576182
Mild	Central memory CD4 T cell	0.543108
Mild	Central memory CD4 T cell	0.62235
Mild	Central memory CD4 T cell	0.568854
Mild	Central memory CD4 T cell	0.395178
Mild	Central memory CD4 T cell	0.609957
Mild	Central memory CD4 T cell	0.579327
Mild	Central memory CD4 T cell	0.583443
Mild	Central memory CD4 T cell	0.575641
moderate	Central memory CD4 T cell	0.561327
moderate	Central memory CD4 T cell	0.513736
moderate	Central memory CD4 T cell	0.589898
moderate	Central memory CD4 T cell	0.569388
moderate	Central memory CD4 T cell	0.6025
moderate	Central memory CD4 T cell	0.660071
moderate	Central memory CD4 T cell	0.518181
moderate	Central memory CD4 T cell	0.566767
moderate	Central memory CD4 T cell	0.590138
moderate	Central memory CD4 T cell	0.57628
moderate	Central memory CD4 T cell	0.614972
moderate	Central memory CD4 T cell	0.480233
moderate	Central memory CD4 T cell	0.514743
severe	Central memory CD4 T cell	0.536079
severe	Central memory CD4 T cell	0.617174
severe	Central memory CD4 T cell	0.580233
severe	Central memory CD4 T cell	0.607457
severe	Central memory CD4 T cell	0.536388
severe	Central memory CD4 T cell	0.623225
severe	Central memory CD4 T cell	0.571816
severe	Central memory CD4 T cell	0.593751
severe	Central memory CD4 T cell	0.560652
severe	Central memory CD4 T cell	0.555336
severe	Central memory CD4 T cell	0.59891
Healthy	Central memory CD8 T cell	0.228655
Healthy	Central memory CD8 T cell	0.390228
Healthy	Central memory CD8 T cell	0.198158
Healthy	Central memory CD8 T cell	0.282191
Healthy	Central memory CD8 T cell	0.322082
Healthy	Central memory CD8 T cell	0.354871
Healthy	Central memory CD8 T cell	0.243689
Healthy	Central memory CD8 T cell	0.3537
Healthy	Central memory CD8 T cell	0.219132
Healthy	Central memory CD8 T cell	0.252877
Healthy	Central memory CD8 T cell	0.290974
Healthy	Central memory CD8 T cell	0.270725
Healthy	Central memory CD8 T cell	0.322386
Healthy	Central memory CD8 T cell	0.244242
Healthy	Central memory CD8 T cell	0.311566
Healthy	Central memory CD8 T cell	0.306218
Healthy	Central memory CD8 T cell	0.244993
Healthy	Central memory CD8 T cell	0.240838
Mild	Central memory CD8 T cell	0.220878
Mild	Central memory CD8 T cell	0.342481
Mild	Central memory CD8 T cell	0.236143
Mild	Central memory CD8 T cell	0.269944
Mild	Central memory CD8 T cell	0.242624
Mild	Central memory CD8 T cell	0.275307
Mild	Central memory CD8 T cell	0.28272
Mild	Central memory CD8 T cell	0.280066
Mild	Central memory CD8 T cell	0.236976
Mild	Central memory CD8 T cell	0.272505
Mild	Central memory CD8 T cell	0.305794
Mild	Central memory CD8 T cell	0.243772
Mild	Central memory CD8 T cell	0.196835
Mild	Central memory CD8 T cell	0.267027
moderate	Central memory CD8 T cell	0.22542
moderate	Central memory CD8 T cell	0.236017
moderate	Central memory CD8 T cell	0.264218
moderate	Central memory CD8 T cell	0.246882
moderate	Central memory CD8 T cell	0.276577
moderate	Central memory CD8 T cell	0.39699
moderate	Central memory CD8 T cell	0.288648
moderate	Central memory CD8 T cell	0.167399
moderate	Central memory CD8 T cell	0.268135
moderate	Central memory CD8 T cell	0.217039
moderate	Central memory CD8 T cell	0.372583
moderate	Central memory CD8 T cell	0.165975
moderate	Central memory CD8 T cell	0.366258
severe	Central memory CD8 T cell	0.281471
severe	Central memory CD8 T cell	0.415443
severe	Central memory CD8 T cell	0.321195
severe	Central memory CD8 T cell	0.249177
severe	Central memory CD8 T cell	0.255355
severe	Central memory CD8 T cell	0.398759
severe	Central memory CD8 T cell	0.327791
severe	Central memory CD8 T cell	0.319385
severe	Central memory CD8 T cell	0.22565
severe	Central memory CD8 T cell	0.31236
severe	Central memory CD8 T cell	0.344406
Healthy	Effector memeory CD4 T cell	0.120723
Healthy	Effector memeory CD4 T cell	-0.000141016
Healthy	Effector memeory CD4 T cell	0.0620961
Healthy	Effector memeory CD4 T cell	0.071502
Healthy	Effector memeory CD4 T cell	0.100954
Healthy	Effector memeory CD4 T cell	0.0353186
Healthy	Effector memeory CD4 T cell	0.0683196
Healthy	Effector memeory CD4 T cell	0.0747903
Healthy	Effector memeory CD4 T cell	0.118863
Healthy	Effector memeory CD4 T cell	0.00965337
Healthy	Effector memeory CD4 T cell	0.0229046
Healthy	Effector memeory CD4 T cell	0.118567
Healthy	Effector memeory CD4 T cell	0.101987
Healthy	Effector memeory CD4 T cell	0.138934
Healthy	Effector memeory CD4 T cell	0.0695509
Healthy	Effector memeory CD4 T cell	0.0262986
Healthy	Effector memeory CD4 T cell	0.123744
Healthy	Effector memeory CD4 T cell	0.065169
Mild	Effector memeory CD4 T cell	0.01828
Mild	Effector memeory CD4 T cell	0.174338
Mild	Effector memeory CD4 T cell	0.0555507
Mild	Effector memeory CD4 T cell	0.111423
Mild	Effector memeory CD4 T cell	0.0887483
Mild	Effector memeory CD4 T cell	0.0868837
Mild	Effector memeory CD4 T cell	0.0344901
Mild	Effector memeory CD4 T cell	0.127543
Mild	Effector memeory CD4 T cell	0.0836862
Mild	Effector memeory CD4 T cell	0.125856
Mild	Effector memeory CD4 T cell	0.114762
Mild	Effector memeory CD4 T cell	0.120657
Mild	Effector memeory CD4 T cell	0.0770488
Mild	Effector memeory CD4 T cell	0.138302
moderate	Effector memeory CD4 T cell	0.109087
moderate	Effector memeory CD4 T cell	0.113834
moderate	Effector memeory CD4 T cell	0.0793734
moderate	Effector memeory CD4 T cell	0.0193678
moderate	Effector memeory CD4 T cell	0.119898
moderate	Effector memeory CD4 T cell	0.0653156
moderate	Effector memeory CD4 T cell	0.0741747
moderate	Effector memeory CD4 T cell	0.0654969
moderate	Effector memeory CD4 T cell	0.0948997
moderate	Effector memeory CD4 T cell	0.10779
moderate	Effector memeory CD4 T cell	0.104698
moderate	Effector memeory CD4 T cell	0.194891
moderate	Effector memeory CD4 T cell	0.126106
severe	Effector memeory CD4 T cell	0.142417
severe	Effector memeory CD4 T cell	0.0940169
severe	Effector memeory CD4 T cell	0.07897
severe	Effector memeory CD4 T cell	0.0971275
severe	Effector memeory CD4 T cell	0.0481515
severe	Effector memeory CD4 T cell	0.0496524
severe	Effector memeory CD4 T cell	0.0767642
severe	Effector memeory CD4 T cell	0.0564567
severe	Effector memeory CD4 T cell	0.0543559
severe	Effector memeory CD4 T cell	0.0899232
severe	Effector memeory CD4 T cell	0.0400673
Healthy	Effector memeory CD8 T cell	0.433324
Healthy	Effector memeory CD8 T cell	0.480417
Healthy	Effector memeory CD8 T cell	0.408398
Healthy	Effector memeory CD8 T cell	0.414034
Healthy	Effector memeory CD8 T cell	0.429802
Healthy	Effector memeory CD8 T cell	0.407154
Healthy	Effector memeory CD8 T cell	0.406048
Healthy	Effector memeory CD8 T cell	0.42675
Healthy	Effector memeory CD8 T cell	0.343998
Healthy	Effector memeory CD8 T cell	0.35395
Healthy	Effector memeory CD8 T cell	0.438446
Healthy	Effector memeory CD8 T cell	0.377079
Healthy	Effector memeory CD8 T cell	0.391693
Healthy	Effector memeory CD8 T cell	0.391954
Healthy	Effector memeory CD8 T cell	0.384723
Healthy	Effector memeory CD8 T cell	0.383311
Healthy	Effector memeory CD8 T cell	0.368087
Healthy	Effector memeory CD8 T cell	0.412201
Mild	Effector memeory CD8 T cell	0.418832
Mild	Effector memeory CD8 T cell	0.392263
Mild	Effector memeory CD8 T cell	0.377259
Mild	Effector memeory CD8 T cell	0.367238
Mild	Effector memeory CD8 T cell	0.410497
Mild	Effector memeory CD8 T cell	0.427643
Mild	Effector memeory CD8 T cell	0.435226
Mild	Effector memeory CD8 T cell	0.469058
Mild	Effector memeory CD8 T cell	0.358983
Mild	Effector memeory CD8 T cell	0.405941
Mild	Effector memeory CD8 T cell	0.416322
Mild	Effector memeory CD8 T cell	0.399703
Mild	Effector memeory CD8 T cell	0.41618
Mild	Effector memeory CD8 T cell	0.390051
moderate	Effector memeory CD8 T cell	0.458527
moderate	Effector memeory CD8 T cell	0.372083
moderate	Effector memeory CD8 T cell	0.406707
moderate	Effector memeory CD8 T cell	0.416783
moderate	Effector memeory CD8 T cell	0.413327
moderate	Effector memeory CD8 T cell	0.458532
moderate	Effector memeory CD8 T cell	0.438758
moderate	Effector memeory CD8 T cell	0.334588
moderate	Effector memeory CD8 T cell	0.372439
moderate	Effector memeory CD8 T cell	0.372312
moderate	Effector memeory CD8 T cell	0.408409
moderate	Effector memeory CD8 T cell	0.362123
moderate	Effector memeory CD8 T cell	0.541088
severe	Effector memeory CD8 T cell	0.416773
severe	Effector memeory CD8 T cell	0.460598
severe	Effector memeory CD8 T cell	0.450798
severe	Effector memeory CD8 T cell	0.400883
severe	Effector memeory CD8 T cell	0.56267
severe	Effector memeory CD8 T cell	0.423633
severe	Effector memeory CD8 T cell	0.395283
severe	Effector memeory CD8 T cell	0.469344
severe	Effector memeory CD8 T cell	0.397748
severe	Effector memeory CD8 T cell	0.444972
severe	Effector memeory CD8 T cell	0.388217
Healthy	Eosinophil	0.142188
Healthy	Eosinophil	0.0448914
Healthy	Eosinophil	-0.0778372
Healthy	Eosinophil	0.133623
Healthy	Eosinophil	0.00466143
Healthy	Eosinophil	-0.00143712
Healthy	Eosinophil	0.0203506
Healthy	Eosinophil	-0.0454875
Healthy	Eosinophil	-0.0315032
Healthy	Eosinophil	-0.00575579
Healthy	Eosinophil	0.0599348
Healthy	Eosinophil	-0.0239034
Healthy	Eosinophil	0.00190046
Healthy	Eosinophil	0.0232548
Healthy	Eosinophil	0.0762353
Healthy	Eosinophil	0.040411
Healthy	Eosinophil	0.0840676
Healthy	Eosinophil	-0.00572944
Mild	Eosinophil	0.0293063
Mild	Eosinophil	0.128001
Mild	Eosinophil	-0.0293742
Mild	Eosinophil	-0.0500928
Mild	Eosinophil	0.0984817
Mild	Eosinophil	0.00550887
Mild	Eosinophil	-0.0415816
Mild	Eosinophil	-0.00661937
Mild	Eosinophil	0.0216954
Mild	Eosinophil	0.077524
Mild	Eosinophil	0.0159375
Mild	Eosinophil	-0.0562427
Mild	Eosinophil	-0.00989467
Mild	Eosinophil	0.0854084
moderate	Eosinophil	-0.0763463
moderate	Eosinophil	0.0564034
moderate	Eosinophil	0.0242272
moderate	Eosinophil	0.0153879
moderate	Eosinophil	0.0229604
moderate	Eosinophil	0.237585
moderate	Eosinophil	0.109344
moderate	Eosinophil	-0.00913566
moderate	Eosinophil	-0.00388578
moderate	Eosinophil	-0.00721559
moderate	Eosinophil	0.0349142
moderate	Eosinophil	0.0960171
moderate	Eosinophil	0.0814188
severe	Eosinophil	-0.0994317
severe	Eosinophil	0.0443766
severe	Eosinophil	0.0748107
severe	Eosinophil	-0.0481629
severe	Eosinophil	0.0527997
severe	Eosinophil	0.0519432
severe	Eosinophil	0.151695
severe	Eosinophil	-0.0645186
severe	Eosinophil	-0.0023789
severe	Eosinophil	0.0896708
severe	Eosinophil	0.0245514
Healthy	Gamma delta T cell	0.256373
Healthy	Gamma delta T cell	0.243969
Healthy	Gamma delta T cell	0.263162
Healthy	Gamma delta T cell	0.309817
Healthy	Gamma delta T cell	0.332024
Healthy	Gamma delta T cell	0.298636
Healthy	Gamma delta T cell	0.266726
Healthy	Gamma delta T cell	0.299379
Healthy	Gamma delta T cell	0.142268
Healthy	Gamma delta T cell	0.247607
Healthy	Gamma delta T cell	0.228976
Healthy	Gamma delta T cell	0.254629
Healthy	Gamma delta T cell	0.310383
Healthy	Gamma delta T cell	0.231626
Healthy	Gamma delta T cell	0.307457
Healthy	Gamma delta T cell	0.201813
Healthy	Gamma delta T cell	0.205598
Healthy	Gamma delta T cell	0.221624
Mild	Gamma delta T cell	0.187577
Mild	Gamma delta T cell	0.319801
Mild	Gamma delta T cell	0.265988
Mild	Gamma delta T cell	0.276572
Mild	Gamma delta T cell	0.297985
Mild	Gamma delta T cell	0.23403
Mild	Gamma delta T cell	0.21518
Mild	Gamma delta T cell	0.31344
Mild	Gamma delta T cell	0.192717
Mild	Gamma delta T cell	0.121968
Mild	Gamma delta T cell	0.293542
Mild	Gamma delta T cell	0.210058
Mild	Gamma delta T cell	0.277536
Mild	Gamma delta T cell	0.259032
moderate	Gamma delta T cell	0.305521
moderate	Gamma delta T cell	0.131418
moderate	Gamma delta T cell	0.285305
moderate	Gamma delta T cell	0.210972
moderate	Gamma delta T cell	0.306562
moderate	Gamma delta T cell	0.479611
moderate	Gamma delta T cell	0.237786
moderate	Gamma delta T cell	0.173923
moderate	Gamma delta T cell	0.249816
moderate	Gamma delta T cell	0.269836
moderate	Gamma delta T cell	0.365028
moderate	Gamma delta T cell	0.179923
moderate	Gamma delta T cell	0.132309
severe	Gamma delta T cell	0.294989
severe	Gamma delta T cell	0.388533
severe	Gamma delta T cell	0.282631
severe	Gamma delta T cell	0.205165
severe	Gamma delta T cell	0.191106
severe	Gamma delta T cell	0.302619
severe	Gamma delta T cell	0.293554
severe	Gamma delta T cell	0.274378
severe	Gamma delta T cell	0.16616
severe	Gamma delta T cell	0.305768
severe	Gamma delta T cell	0.317813
Healthy	Immature B cell	-0.109022
Healthy	Immature B cell	-0.112491
Healthy	Immature B cell	-0.21348
Healthy	Immature B cell	-0.0890838
Healthy	Immature B cell	-0.115175
Healthy	Immature B cell	-0.0809534
Healthy	Immature B cell	-0.195843
Healthy	Immature B cell	-0.109061
Healthy	Immature B cell	-0.205422
Healthy	Immature B cell	-0.200299
Healthy	Immature B cell	-0.117516
Healthy	Immature B cell	-0.157726
Healthy	Immature B cell	-0.158003
Healthy	Immature B cell	-0.069994
Healthy	Immature B cell	-0.0593955
Healthy	Immature B cell	-0.142301
Healthy	Immature B cell	-0.139961
Healthy	Immature B cell	-0.238455
Mild	Immature B cell	-0.209361
Mild	Immature B cell	-0.145479
Mild	Immature B cell	-0.187219
Mild	Immature B cell	-0.192645
Mild	Immature B cell	-0.0917857
Mild	Immature B cell	-0.178728
Mild	Immature B cell	-0.230358
Mild	Immature B cell	-0.0530286
Mild	Immature B cell	-0.238853
Mild	Immature B cell	0.0209402
Mild	Immature B cell	-0.124813
Mild	Immature B cell	-0.229885
Mild	Immature B cell	-0.107687
Mild	Immature B cell	-0.177347
moderate	Immature B cell	-0.0401429
moderate	Immature B cell	-0.222947
moderate	Immature B cell	-0.167399
moderate	Immature B cell	-0.207339
moderate	Immature B cell	-0.10744
moderate	Immature B cell	-0.0486678
moderate	Immature B cell	-0.196457
moderate	Immature B cell	-0.226282
moderate	Immature B cell	-0.100485
moderate	Immature B cell	-0.222086
moderate	Immature B cell	-0.103175
moderate	Immature B cell	-0.0860201
moderate	Immature B cell	-0.0169783
severe	Immature B cell	-0.0629188
severe	Immature B cell	-0.0424514
severe	Immature B cell	0.0532491
severe	Immature B cell	-0.110942
severe	Immature B cell	0.0350345
severe	Immature B cell	-0.0831865
severe	Immature B cell	-0.152076
severe	Immature B cell	-0.0646942
severe	Immature B cell	-0.157805
severe	Immature B cell	-0.0849036
severe	Immature B cell	-0.168942
Healthy	Immature dendritic cell	0.438896
Healthy	Immature dendritic cell	0.353508
Healthy	Immature dendritic cell	0.446567
Healthy	Immature dendritic cell	0.485395
Healthy	Immature dendritic cell	0.473535
Healthy	Immature dendritic cell	0.493654
Healthy	Immature dendritic cell	0.435022
Healthy	Immature dendritic cell	0.477955
Healthy	Immature dendritic cell	0.443426
Healthy	Immature dendritic cell	0.473719
Healthy	Immature dendritic cell	0.282905
Healthy	Immature dendritic cell	0.482897
Healthy	Immature dendritic cell	0.469398
Healthy	Immature dendritic cell	0.471281
Healthy	Immature dendritic cell	0.437287
Healthy	Immature dendritic cell	0.400505
Healthy	Immature dendritic cell	0.469849
Healthy	Immature dendritic cell	0.483822
Mild	Immature dendritic cell	0.410251
Mild	Immature dendritic cell	0.530443
Mild	Immature dendritic cell	0.447783
Mild	Immature dendritic cell	0.474006
Mild	Immature dendritic cell	0.462561
Mild	Immature dendritic cell	0.437866
Mild	Immature dendritic cell	0.431783
Mild	Immature dendritic cell	0.49786
Mild	Immature dendritic cell	0.464017
Mild	Immature dendritic cell	0.298696
Mild	Immature dendritic cell	0.485779
Mild	Immature dendritic cell	0.482863
Mild	Immature dendritic cell	0.463201
Mild	Immature dendritic cell	0.490512
moderate	Immature dendritic cell	0.48217
moderate	Immature dendritic cell	0.388481
moderate	Immature dendritic cell	0.515943
moderate	Immature dendritic cell	0.440134
moderate	Immature dendritic cell	0.49992
moderate	Immature dendritic cell	0.535839
moderate	Immature dendritic cell	0.380494
moderate	Immature dendritic cell	0.462278
moderate	Immature dendritic cell	0.47155
moderate	Immature dendritic cell	0.436945
moderate	Immature dendritic cell	0.493872
moderate	Immature dendritic cell	0.422693
moderate	Immature dendritic cell	0.4712
severe	Immature dendritic cell	0.390105
severe	Immature dendritic cell	0.536762
severe	Immature dendritic cell	0.486953
severe	Immature dendritic cell	0.449405
severe	Immature dendritic cell	0.335979
severe	Immature dendritic cell	0.520166
severe	Immature dendritic cell	0.520498
severe	Immature dendritic cell	0.44697
severe	Immature dendritic cell	0.463524
severe	Immature dendritic cell	0.45375
severe	Immature dendritic cell	0.509539
Healthy	Macrophage	-0.120552
Healthy	Macrophage	-0.0135647
Healthy	Macrophage	-0.0877004
Healthy	Macrophage	-0.0659878
Healthy	Macrophage	0.00135098
Healthy	Macrophage	-0.00296103
Healthy	Macrophage	-0.0570518
Healthy	Macrophage	-0.0201108
Healthy	Macrophage	-0.122604
Healthy	Macrophage	-0.0863457
Healthy	Macrophage	0.0140011
Healthy	Macrophage	-0.0575134
Healthy	Macrophage	-0.0491142
Healthy	Macrophage	-0.110788
Healthy	Macrophage	-0.0175183
Healthy	Macrophage	-0.0705748
Healthy	Macrophage	-0.0972467
Healthy	Macrophage	-0.0784736
Mild	Macrophage	-0.109716
Mild	Macrophage	-0.0703345
Mild	Macrophage	-0.00142451
Mild	Macrophage	-0.05606
Mild	Macrophage	-0.0536133
Mild	Macrophage	-0.102376
Mild	Macrophage	-0.099205
Mild	Macrophage	-0.0449314
Mild	Macrophage	-0.107039
Mild	Macrophage	0.0747191
Mild	Macrophage	0.0774492
Mild	Macrophage	-0.0383582
Mild	Macrophage	-0.0651145
Mild	Macrophage	-0.0360715
moderate	Macrophage	-0.0174695
moderate	Macrophage	-0.134122
moderate	Macrophage	-0.027487
moderate	Macrophage	-0.0849216
moderate	Macrophage	-0.0281445
moderate	Macrophage	0.145475
moderate	Macrophage	0.00222411
moderate	Macrophage	-0.121213
moderate	Macrophage	-0.000473081
moderate	Macrophage	-0.137825
moderate	Macrophage	0.065581
moderate	Macrophage	-0.0451994
moderate	Macrophage	-0.0303945
severe	Macrophage	-0.0144382
severe	Macrophage	0.0993025
severe	Macrophage	-0.021161
severe	Macrophage	-0.0821997
severe	Macrophage	0.0345046
severe	Macrophage	0.0711902
severe	Macrophage	-0.0394959
severe	Macrophage	-0.0514783
severe	Macrophage	-0.15239
severe	Macrophage	0.0104437
severe	Macrophage	0.0145259
Healthy	Mast cell	-0.14322
Healthy	Mast cell	-0.106425
Healthy	Mast cell	-0.171951
Healthy	Mast cell	0.0602211
Healthy	Mast cell	-0.117907
Healthy	Mast cell	-0.15846
Healthy	Mast cell	-0.208
Healthy	Mast cell	-0.109077
Healthy	Mast cell	-0.248017
Healthy	Mast cell	-0.199311
Healthy	Mast cell	0.0962285
Healthy	Mast cell	-0.182324
Healthy	Mast cell	-0.157029
Healthy	Mast cell	-0.214716
Healthy	Mast cell	-0.162281
Healthy	Mast cell	-0.175044
Healthy	Mast cell	-0.216701
Healthy	Mast cell	-0.117031
Mild	Mast cell	-0.174626
Mild	Mast cell	-0.154693
Mild	Mast cell	-0.117065
Mild	Mast cell	-0.210506
Mild	Mast cell	-0.0905268
Mild	Mast cell	-0.0837362
Mild	Mast cell	-0.0921644
Mild	Mast cell	-0.072235
Mild	Mast cell	-0.136633
Mild	Mast cell	-0.0141202
Mild	Mast cell	-0.0827841
Mild	Mast cell	-0.117312
Mild	Mast cell	-0.154704
Mild	Mast cell	-0.0516346
moderate	Mast cell	-0.0515203
moderate	Mast cell	-0.0725293
moderate	Mast cell	-0.0561527
moderate	Mast cell	-0.258537
moderate	Mast cell	-0.035631
moderate	Mast cell	0.0727222
moderate	Mast cell	0.13404
moderate	Mast cell	-0.190387
moderate	Mast cell	-0.0984891
moderate	Mast cell	-0.140217
moderate	Mast cell	-0.0468386
moderate	Mast cell	-0.00392419
moderate	Mast cell	-0.0559272
severe	Mast cell	-0.0748637
severe	Mast cell	0.0137901
severe	Mast cell	0.00857403
severe	Mast cell	-0.108496
severe	Mast cell	-0.0236798
severe	Mast cell	-0.0590144
severe	Mast cell	-0.0834639
severe	Mast cell	-0.133709
severe	Mast cell	-0.224815
severe	Mast cell	-0.127948
severe	Mast cell	-0.123291
Healthy	MDSC	0.170999
Healthy	MDSC	0.292
Healthy	MDSC	0.14558
Healthy	MDSC	0.220012
Healthy	MDSC	0.345409
Healthy	MDSC	0.285303
Healthy	MDSC	0.166293
Healthy	MDSC	0.287406
Healthy	MDSC	0.0878011
Healthy	MDSC	0.212604
Healthy	MDSC	0.201129
Healthy	MDSC	0.237298
Healthy	MDSC	0.171661
Healthy	MDSC	0.0807128
Healthy	MDSC	0.203542
Healthy	MDSC	0.0973605
Healthy	MDSC	0.061746
Healthy	MDSC	0.154174
Mild	MDSC	0.0457184
Mild	MDSC	0.210866
Mild	MDSC	0.174498
Mild	MDSC	0.17047
Mild	MDSC	0.1947
Mild	MDSC	0.174793
Mild	MDSC	0.119038
Mild	MDSC	0.347988
Mild	MDSC	0.105889
Mild	MDSC	0.195013
Mild	MDSC	0.248248
Mild	MDSC	0.125376
Mild	MDSC	0.132035
Mild	MDSC	0.264083
moderate	MDSC	0.163559
moderate	MDSC	0.0110269
moderate	MDSC	0.213297
moderate	MDSC	0.113843
moderate	MDSC	0.173688
moderate	MDSC	0.556257
moderate	MDSC	0.196336
moderate	MDSC	0.00363283
moderate	MDSC	0.201308
moderate	MDSC	0.167415
moderate	MDSC	0.326471
moderate	MDSC	0.172898
moderate	MDSC	0.267958
severe	MDSC	0.11009
severe	MDSC	0.414314
severe	MDSC	0.373857
severe	MDSC	0.187971
severe	MDSC	0.39467
severe	MDSC	0.436707
severe	MDSC	0.259362
severe	MDSC	0.274927
severe	MDSC	0.0225325
severe	MDSC	0.300231
severe	MDSC	0.320725
Healthy	Memory B cell	-0.113767
Healthy	Memory B cell	-0.124962
Healthy	Memory B cell	-0.11985
Healthy	Memory B cell	-0.151083
Healthy	Memory B cell	-0.085716
Healthy	Memory B cell	-0.101587
Healthy	Memory B cell	-0.18725
Healthy	Memory B cell	-0.171243
Healthy	Memory B cell	-0.0752685
Healthy	Memory B cell	-0.117064
Healthy	Memory B cell	-0.0722706
Healthy	Memory B cell	-0.159879
Healthy	Memory B cell	-0.126462
Healthy	Memory B cell	-0.0927138
Healthy	Memory B cell	-0.155229
Healthy	Memory B cell	-0.0468594
Healthy	Memory B cell	-0.101286
Healthy	Memory B cell	-0.0747405
Mild	Memory B cell	-0.133925
Mild	Memory B cell	-0.116229
Mild	Memory B cell	-0.0791133
Mild	Memory B cell	-0.117255
Mild	Memory B cell	-0.157083
Mild	Memory B cell	-0.108322
Mild	Memory B cell	-0.116709
Mild	Memory B cell	-0.132035
Mild	Memory B cell	-0.0981618
Mild	Memory B cell	-0.103369
Mild	Memory B cell	-0.144909
Mild	Memory B cell	-0.056998
Mild	Memory B cell	-0.129671
Mild	Memory B cell	-0.124824
moderate	Memory B cell	-0.146245
moderate	Memory B cell	-0.0933659
moderate	Memory B cell	-0.0468712
moderate	Memory B cell	-0.124257
moderate	Memory B cell	-0.120907
moderate	Memory B cell	-0.133795
moderate	Memory B cell	-0.0352529
moderate	Memory B cell	-0.126464
moderate	Memory B cell	-0.108959
moderate	Memory B cell	-0.129492
moderate	Memory B cell	-0.160449
moderate	Memory B cell	0.00673869
moderate	Memory B cell	-0.0362294
severe	Memory B cell	-0.0515492
severe	Memory B cell	-0.0750559
severe	Memory B cell	-0.135296
severe	Memory B cell	-0.0912058
severe	Memory B cell	-0.00452252
severe	Memory B cell	-0.0694933
severe	Memory B cell	-0.124479
severe	Memory B cell	-0.141155
severe	Memory B cell	-0.130482
severe	Memory B cell	0.0219056
severe	Memory B cell	-0.144156
Healthy	Monocyte	0.470037
Healthy	Monocyte	0.514051
Healthy	Monocyte	0.492977
Healthy	Monocyte	0.518597
Healthy	Monocyte	0.490674
Healthy	Monocyte	0.477017
Healthy	Monocyte	0.522472
Healthy	Monocyte	0.524344
Healthy	Monocyte	0.368139
Healthy	Monocyte	0.487943
Healthy	Monocyte	0.505139
Healthy	Monocyte	0.492877
Healthy	Monocyte	0.477184
Healthy	Monocyte	0.401222
Healthy	Monocyte	0.44758
Healthy	Monocyte	0.463232
Healthy	Monocyte	0.376501
Healthy	Monocyte	0.489517
Mild	Monocyte	0.496543
Mild	Monocyte	0.417879
Mild	Monocyte	0.471881
Mild	Monocyte	0.482086
Mild	Monocyte	0.522162
Mild	Monocyte	0.487545
Mild	Monocyte	0.484402
Mild	Monocyte	0.530171
Mild	Monocyte	0.446404
Mild	Monocyte	0.535127
Mild	Monocyte	0.52227
Mild	Monocyte	0.459179
Mild	Monocyte	0.540517
Mild	Monocyte	0.495578
moderate	Monocyte	0.518386
moderate	Monocyte	0.468293
moderate	Monocyte	0.452127
moderate	Monocyte	0.498132
moderate	Monocyte	0.542679
moderate	Monocyte	0.558587
moderate	Monocyte	0.563448
moderate	Monocyte	0.480174
moderate	Monocyte	0.505602
moderate	Monocyte	0.476565
moderate	Monocyte	0.486624
moderate	Monocyte	0.470457
moderate	Monocyte	0.443388
severe	Monocyte	0.527074
severe	Monocyte	0.537663
severe	Monocyte	0.532461
severe	Monocyte	0.539366
severe	Monocyte	0.621089
severe	Monocyte	0.4953
severe	Monocyte	0.506692
severe	Monocyte	0.54829
severe	Monocyte	0.471994
severe	Monocyte	0.443962
severe	Monocyte	0.534342
Healthy	Natural killer cell	0.21265
Healthy	Natural killer cell	0.340481
Healthy	Natural killer cell	0.233153
Healthy	Natural killer cell	0.232579
Healthy	Natural killer cell	0.314826
Healthy	Natural killer cell	0.310404
Healthy	Natural killer cell	0.233612
Healthy	Natural killer cell	0.286696
Healthy	Natural killer cell	0.187764
Healthy	Natural killer cell	0.25741
Healthy	Natural killer cell	0.275383
Healthy	Natural killer cell	0.205225
Healthy	Natural killer cell	0.285113
Healthy	Natural killer cell	0.188747
Healthy	Natural killer cell	0.248809
Healthy	Natural killer cell	0.299289
Healthy	Natural killer cell	0.16699
Healthy	Natural killer cell	0.248512
Mild	Natural killer cell	0.224838
Mild	Natural killer cell	0.233572
Mild	Natural killer cell	0.252324
Mild	Natural killer cell	0.224564
Mild	Natural killer cell	0.237271
Mild	Natural killer cell	0.211101
Mild	Natural killer cell	0.276561
Mild	Natural killer cell	0.258047
Mild	Natural killer cell	0.242838
Mild	Natural killer cell	0.203184
Mild	Natural killer cell	0.272085
Mild	Natural killer cell	0.182622
Mild	Natural killer cell	0.231951
Mild	Natural killer cell	0.212292
moderate	Natural killer cell	0.267991
moderate	Natural killer cell	0.174501
moderate	Natural killer cell	0.193083
moderate	Natural killer cell	0.243696
moderate	Natural killer cell	0.268791
moderate	Natural killer cell	0.371575
moderate	Natural killer cell	0.218085
moderate	Natural killer cell	0.19664
moderate	Natural killer cell	0.277148
moderate	Natural killer cell	0.233561
moderate	Natural killer cell	0.240005
moderate	Natural killer cell	0.233677
moderate	Natural killer cell	0.187911
severe	Natural killer cell	0.230009
severe	Natural killer cell	0.358093
severe	Natural killer cell	0.266847
severe	Natural killer cell	0.245204
severe	Natural killer cell	0.252022
severe	Natural killer cell	0.323721
severe	Natural killer cell	0.249752
severe	Natural killer cell	0.259104
severe	Natural killer cell	0.237717
severe	Natural killer cell	0.249386
severe	Natural killer cell	0.289313
Healthy	Natural killer T cell	-0.104358
Healthy	Natural killer T cell	-0.0583578
Healthy	Natural killer T cell	-0.108094
Healthy	Natural killer T cell	-0.0608605
Healthy	Natural killer T cell	-0.0854774
Healthy	Natural killer T cell	-0.0792565
Healthy	Natural killer T cell	-0.107843
Healthy	Natural killer T cell	-0.0626704
Healthy	Natural killer T cell	-0.139954
Healthy	Natural killer T cell	-0.141518
Healthy	Natural killer T cell	0.0664741
Healthy	Natural killer T cell	-0.0977596
Healthy	Natural killer T cell	-0.138542
Healthy	Natural killer T cell	-0.140001
Healthy	Natural killer T cell	-0.126432
Healthy	Natural killer T cell	-0.124312
Healthy	Natural killer T cell	-0.118663
Healthy	Natural killer T cell	-0.0797911
Mild	Natural killer T cell	-0.141638
Mild	Natural killer T cell	-0.0642355
Mild	Natural killer T cell	-0.0908515
Mild	Natural killer T cell	-0.1086
Mild	Natural killer T cell	-0.111136
Mild	Natural killer T cell	-0.0821882
Mild	Natural killer T cell	-0.130121
Mild	Natural killer T cell	-0.108173
Mild	Natural killer T cell	-0.111785
Mild	Natural killer T cell	-0.0500654
Mild	Natural killer T cell	-0.0712078
Mild	Natural killer T cell	-0.147259
Mild	Natural killer T cell	-0.0888459
Mild	Natural killer T cell	-0.107133
moderate	Natural killer T cell	-0.0762496
moderate	Natural killer T cell	-0.179487
moderate	Natural killer T cell	-0.113093
moderate	Natural killer T cell	-0.0601332
moderate	Natural killer T cell	-0.105953
moderate	Natural killer T cell	0.0338706
moderate	Natural killer T cell	0.0441331
moderate	Natural killer T cell	-0.167016
moderate	Natural killer T cell	-0.139538
moderate	Natural killer T cell	-0.117969
moderate	Natural killer T cell	-0.0570901
moderate	Natural killer T cell	-0.0235458
moderate	Natural killer T cell	-0.0630674
severe	Natural killer T cell	-0.0942127
severe	Natural killer T cell	-0.00707242
severe	Natural killer T cell	-0.0605266
severe	Natural killer T cell	-0.138731
severe	Natural killer T cell	0.0668917
severe	Natural killer T cell	-0.0494332
severe	Natural killer T cell	-0.0681217
severe	Natural killer T cell	-0.0913124
severe	Natural killer T cell	-0.0985995
severe	Natural killer T cell	-0.0933644
severe	Natural killer T cell	-0.100717
Healthy	Neutrophil	-0.213492
Healthy	Neutrophil	-0.0655228
Healthy	Neutrophil	-0.25797
Healthy	Neutrophil	-0.059297
Healthy	Neutrophil	-0.177142
Healthy	Neutrophil	-0.167563
Healthy	Neutrophil	-0.165586
Healthy	Neutrophil	-0.114357
Healthy	Neutrophil	-0.188445
Healthy	Neutrophil	-0.154395
Healthy	Neutrophil	-0.277366
Healthy	Neutrophil	-0.0933369
Healthy	Neutrophil	-0.224934
Healthy	Neutrophil	-0.132054
Healthy	Neutrophil	-0.292669
Healthy	Neutrophil	-0.242127
Healthy	Neutrophil	-0.230751
Healthy	Neutrophil	-0.209188
Mild	Neutrophil	-0.133418
Mild	Neutrophil	-0.149701
Mild	Neutrophil	-0.25903
Mild	Neutrophil	-0.196597
Mild	Neutrophil	-0.192563
Mild	Neutrophil	-0.328801
Mild	Neutrophil	-0.238968
Mild	Neutrophil	-0.171952
Mild	Neutrophil	-0.203413
Mild	Neutrophil	-0.183886
Mild	Neutrophil	-0.293717
Mild	Neutrophil	-0.238677
Mild	Neutrophil	-0.235388
Mild	Neutrophil	-0.212844
moderate	Neutrophil	-0.165878
moderate	Neutrophil	-0.146054
moderate	Neutrophil	-0.273251
moderate	Neutrophil	-0.275181
moderate	Neutrophil	-0.233966
moderate	Neutrophil	-0.250514
moderate	Neutrophil	-0.153451
moderate	Neutrophil	-0.230083
moderate	Neutrophil	-0.134222
moderate	Neutrophil	-0.284252
moderate	Neutrophil	-0.217389
moderate	Neutrophil	-0.194903
moderate	Neutrophil	-0.053183
severe	Neutrophil	-0.146453
severe	Neutrophil	-0.0140338
severe	Neutrophil	0.166566
severe	Neutrophil	-0.0635946
severe	Neutrophil	0.00694579
severe	Neutrophil	0.0221078
severe	Neutrophil	-0.183472
severe	Neutrophil	-0.0563872
severe	Neutrophil	-0.24452
severe	Neutrophil	-0.0403084
severe	Neutrophil	-0.194001
Healthy	Plasmacytoid dendritic cell	0.432103
Healthy	Plasmacytoid dendritic cell	0.478365
Healthy	Plasmacytoid dendritic cell	0.467634
Healthy	Plasmacytoid dendritic cell	0.484367
Healthy	Plasmacytoid dendritic cell	0.468576
Healthy	Plasmacytoid dendritic cell	0.483909
Healthy	Plasmacytoid dendritic cell	0.461845
Healthy	Plasmacytoid dendritic cell	0.493466
Healthy	Plasmacytoid dendritic cell	0.426123
Healthy	Plasmacytoid dendritic cell	0.482857
Healthy	Plasmacytoid dendritic cell	0.412036
Healthy	Plasmacytoid dendritic cell	0.476117
Healthy	Plasmacytoid dendritic cell	0.470895
Healthy	Plasmacytoid dendritic cell	0.427166
Healthy	Plasmacytoid dendritic cell	0.474854
Healthy	Plasmacytoid dendritic cell	0.470096
Healthy	Plasmacytoid dendritic cell	0.414813
Healthy	Plasmacytoid dendritic cell	0.463285
Mild	Plasmacytoid dendritic cell	0.485075
Mild	Plasmacytoid dendritic cell	0.441412
Mild	Plasmacytoid dendritic cell	0.485172
Mild	Plasmacytoid dendritic cell	0.456019
Mild	Plasmacytoid dendritic cell	0.466604
Mild	Plasmacytoid dendritic cell	0.452341
Mild	Plasmacytoid dendritic cell	0.466737
Mild	Plasmacytoid dendritic cell	0.460546
Mild	Plasmacytoid dendritic cell	0.457457
Mild	Plasmacytoid dendritic cell	0.456716
Mild	Plasmacytoid dendritic cell	0.478379
Mild	Plasmacytoid dendritic cell	0.45142
Mild	Plasmacytoid dendritic cell	0.458482
Mild	Plasmacytoid dendritic cell	0.468624
moderate	Plasmacytoid dendritic cell	0.49875
moderate	Plasmacytoid dendritic cell	0.45908
moderate	Plasmacytoid dendritic cell	0.477987
moderate	Plasmacytoid dendritic cell	0.478787
moderate	Plasmacytoid dendritic cell	0.468975
moderate	Plasmacytoid dendritic cell	0.548364
moderate	Plasmacytoid dendritic cell	0.513422
moderate	Plasmacytoid dendritic cell	0.448671
moderate	Plasmacytoid dendritic cell	0.470542
moderate	Plasmacytoid dendritic cell	0.464292
moderate	Plasmacytoid dendritic cell	0.491127
moderate	Plasmacytoid dendritic cell	0.434137
moderate	Plasmacytoid dendritic cell	0.500713
severe	Plasmacytoid dendritic cell	0.528394
severe	Plasmacytoid dendritic cell	0.560077
severe	Plasmacytoid dendritic cell	0.528905
severe	Plasmacytoid dendritic cell	0.458925
severe	Plasmacytoid dendritic cell	0.496919
severe	Plasmacytoid dendritic cell	0.53024
severe	Plasmacytoid dendritic cell	0.502791
severe	Plasmacytoid dendritic cell	0.505216
severe	Plasmacytoid dendritic cell	0.459411
severe	Plasmacytoid dendritic cell	0.489364
severe	Plasmacytoid dendritic cell	0.526569
Healthy	Regulatory T cell	0.0216114
Healthy	Regulatory T cell	0.192254
Healthy	Regulatory T cell	0.023024
Healthy	Regulatory T cell	0.0903408
Healthy	Regulatory T cell	0.209049
Healthy	Regulatory T cell	0.187007
Healthy	Regulatory T cell	0.089321
Healthy	Regulatory T cell	0.156465
Healthy	Regulatory T cell	0.0140835
Healthy	Regulatory T cell	0.0620858
Healthy	Regulatory T cell	0.122626
Healthy	Regulatory T cell	0.0275132
Healthy	Regulatory T cell	0.115583
Healthy	Regulatory T cell	-0.00384654
Healthy	Regulatory T cell	0.125964
Healthy	Regulatory T cell	0.144826
Healthy	Regulatory T cell	-0.00924509
Healthy	Regulatory T cell	-0.0125978
Mild	Regulatory T cell	0.0868673
Mild	Regulatory T cell	0.146854
Mild	Regulatory T cell	0.0723689
Mild	Regulatory T cell	0.0588756
Mild	Regulatory T cell	0.088777
Mild	Regulatory T cell	0.0679492
Mild	Regulatory T cell	0.0700353
Mild	Regulatory T cell	0.152613
Mild	Regulatory T cell	-0.0271385
Mild	Regulatory T cell	0.115862
Mild	Regulatory T cell	0.145619
Mild	Regulatory T cell	0.04441
Mild	Regulatory T cell	0.0373805
Mild	Regulatory T cell	0.0314017
moderate	Regulatory T cell	0.0505305
moderate	Regulatory T cell	-0.000610875
moderate	Regulatory T cell	0.121424
moderate	Regulatory T cell	0.0957654
moderate	Regulatory T cell	0.0860736
moderate	Regulatory T cell	0.323612
moderate	Regulatory T cell	0.264398
moderate	Regulatory T cell	-0.0365682
moderate	Regulatory T cell	0.145986
moderate	Regulatory T cell	0.0277107
moderate	Regulatory T cell	0.215389
moderate	Regulatory T cell	0.174205
moderate	Regulatory T cell	0.145426
severe	Regulatory T cell	0.101689
severe	Regulatory T cell	0.329454
severe	Regulatory T cell	0.168332
severe	Regulatory T cell	0.023948
severe	Regulatory T cell	0.147724
severe	Regulatory T cell	0.229462
severe	Regulatory T cell	0.156703
severe	Regulatory T cell	0.158597
severe	Regulatory T cell	0.0329102
severe	Regulatory T cell	0.226851
severe	Regulatory T cell	0.21112
Healthy	T follicular helper cell	-0.0172492
Healthy	T follicular helper cell	0.102788
Healthy	T follicular helper cell	0.00299308
Healthy	T follicular helper cell	0.00434203
Healthy	T follicular helper cell	0.00629584
Healthy	T follicular helper cell	0.0461051
Healthy	T follicular helper cell	0.072861
Healthy	T follicular helper cell	0.0742358
Healthy	T follicular helper cell	-0.0280026
Healthy	T follicular helper cell	-0.0104492
Healthy	T follicular helper cell	0.208065
Healthy	T follicular helper cell	-0.0372193
Healthy	T follicular helper cell	0.0183797
Healthy	T follicular helper cell	-0.0421277
Healthy	T follicular helper cell	0.0462605
Healthy	T follicular helper cell	0.0471984
Healthy	T follicular helper cell	-0.0374933
Healthy	T follicular helper cell	-0.00699308
Mild	T follicular helper cell	0.00157964
Mild	T follicular helper cell	-0.000936163
Mild	T follicular helper cell	0.0128727
Mild	T follicular helper cell	-0.0295069
Mild	T follicular helper cell	-0.000350604
Mild	T follicular helper cell	0.0312323
Mild	T follicular helper cell	0.000423628
Mild	T follicular helper cell	0.0281096
Mild	T follicular helper cell	0.00728082
Mild	T follicular helper cell	0.0751937
Mild	T follicular helper cell	0.0602674
Mild	T follicular helper cell	-0.0239267
Mild	T follicular helper cell	0.0122067
Mild	T follicular helper cell	-0.0195854
moderate	T follicular helper cell	0.0684334
moderate	T follicular helper cell	-0.0422736
moderate	T follicular helper cell	0.0197811
moderate	T follicular helper cell	0.0226136
moderate	T follicular helper cell	0.0395606
moderate	T follicular helper cell	0.162918
moderate	T follicular helper cell	0.133364
moderate	T follicular helper cell	-0.00268072
moderate	T follicular helper cell	0.0308223
moderate	T follicular helper cell	-0.0445197
moderate	T follicular helper cell	0.0784789
moderate	T follicular helper cell	0.0715943
moderate	T follicular helper cell	0.136969
severe	T follicular helper cell	0.0262416
severe	T follicular helper cell	0.141253
severe	T follicular helper cell	-0.00149122
severe	T follicular helper cell	-0.0189921
severe	T follicular helper cell	0.183585
severe	T follicular helper cell	0.010392
severe	T follicular helper cell	0.0135626
severe	T follicular helper cell	0.0229714
severe	T follicular helper cell	-0.00527869
severe	T follicular helper cell	0.0814065
severe	T follicular helper cell	-0.0195729
Healthy	Type 1 T helper cell	-0.0101258
Healthy	Type 1 T helper cell	0.0429498
Healthy	Type 1 T helper cell	-0.00332678
Healthy	Type 1 T helper cell	0.04045
Healthy	Type 1 T helper cell	0.0507525
Healthy	Type 1 T helper cell	0.0299269
Healthy	Type 1 T helper cell	0.00439619
Healthy	Type 1 T helper cell	0.0366594
Healthy	Type 1 T helper cell	-0.0446232
Healthy	Type 1 T helper cell	0.00528115
Healthy	Type 1 T helper cell	0.0771472
Healthy	Type 1 T helper cell	0.00310915
Healthy	Type 1 T helper cell	0.011022
Healthy	Type 1 T helper cell	-0.00635282
Healthy	Type 1 T helper cell	0.0278322
Healthy	Type 1 T helper cell	-0.0217528
Healthy	Type 1 T helper cell	-0.0543291
Healthy	Type 1 T helper cell	0.00233739
Mild	Type 1 T helper cell	-0.0216174
Mild	Type 1 T helper cell	0.0330865
Mild	Type 1 T helper cell	0.0184688
Mild	Type 1 T helper cell	-0.0190313
Mild	Type 1 T helper cell	0.00046254
Mild	Type 1 T helper cell	0.0297743
Mild	Type 1 T helper cell	0.00421144
Mild	Type 1 T helper cell	0.0457367
Mild	Type 1 T helper cell	-0.0297953
Mild	Type 1 T helper cell	0.0692691
Mild	Type 1 T helper cell	0.034534
Mild	Type 1 T helper cell	-0.0161467
Mild	Type 1 T helper cell	0.00371307
Mild	Type 1 T helper cell	0.0077136
moderate	Type 1 T helper cell	0.0114147
moderate	Type 1 T helper cell	-0.0469959
moderate	Type 1 T helper cell	0.0211142
moderate	Type 1 T helper cell	0.014033
moderate	Type 1 T helper cell	0.0183584
moderate	Type 1 T helper cell	0.0992354
moderate	Type 1 T helper cell	0.0508141
moderate	Type 1 T helper cell	-0.0554946
moderate	Type 1 T helper cell	0.0198741
moderate	Type 1 T helper cell	-0.00236397
moderate	Type 1 T helper cell	0.04249
moderate	Type 1 T helper cell	0.0556149
moderate	Type 1 T helper cell	0.132174
severe	Type 1 T helper cell	0.0132031
severe	Type 1 T helper cell	0.092509
severe	Type 1 T helper cell	0.0524041
severe	Type 1 T helper cell	0.00229107
severe	Type 1 T helper cell	0.0884489
severe	Type 1 T helper cell	0.0138266
severe	Type 1 T helper cell	0.0061019
severe	Type 1 T helper cell	0.0513649
severe	Type 1 T helper cell	-0.00655728
severe	Type 1 T helper cell	0.0488585
severe	Type 1 T helper cell	0.00218036
Healthy	Type 17 T helper cell	-0.128698
Healthy	Type 17 T helper cell	-0.037582
Healthy	Type 17 T helper cell	-0.121483
Healthy	Type 17 T helper cell	-0.0821155
Healthy	Type 17 T helper cell	-0.0553346
Healthy	Type 17 T helper cell	-0.0662127
Healthy	Type 17 T helper cell	-0.0795375
Healthy	Type 17 T helper cell	-0.0658885
Healthy	Type 17 T helper cell	-0.157302
Healthy	Type 17 T helper cell	-0.108313
Healthy	Type 17 T helper cell	-0.00163553
Healthy	Type 17 T helper cell	-0.10753
Healthy	Type 17 T helper cell	-0.0731201
Healthy	Type 17 T helper cell	-0.12433
Healthy	Type 17 T helper cell	-0.0404707
Healthy	Type 17 T helper cell	-0.0772296
Healthy	Type 17 T helper cell	-0.125248
Healthy	Type 17 T helper cell	-0.0899181
Mild	Type 17 T helper cell	-0.0621993
Mild	Type 17 T helper cell	-0.118999
Mild	Type 17 T helper cell	-0.0953535
Mild	Type 17 T helper cell	-0.0905475
Mild	Type 17 T helper cell	-0.0641982
Mild	Type 17 T helper cell	-0.131969
Mild	Type 17 T helper cell	-0.0824054
Mild	Type 17 T helper cell	-0.0857458
Mild	Type 17 T helper cell	-0.14005
Mild	Type 17 T helper cell	-0.0444284
Mild	Type 17 T helper cell	-0.0815875
Mild	Type 17 T helper cell	-0.103234
Mild	Type 17 T helper cell	-0.0813981
Mild	Type 17 T helper cell	-0.102085
moderate	Type 17 T helper cell	-0.0791771
moderate	Type 17 T helper cell	-0.138631
moderate	Type 17 T helper cell	-0.135168
moderate	Type 17 T helper cell	-0.0723508
moderate	Type 17 T helper cell	-0.102456
moderate	Type 17 T helper cell	-0.02613
moderate	Type 17 T helper cell	0.0393221
moderate	Type 17 T helper cell	-0.112615
moderate	Type 17 T helper cell	-0.0902407
moderate	Type 17 T helper cell	-0.109537
moderate	Type 17 T helper cell	-0.103751
moderate	Type 17 T helper cell	0.0418794
moderate	Type 17 T helper cell	-0.105343
severe	Type 17 T helper cell	-0.082838
severe	Type 17 T helper cell	-0.0199364
severe	Type 17 T helper cell	-0.0475326
severe	Type 17 T helper cell	-0.0867425
severe	Type 17 T helper cell	0.0403929
severe	Type 17 T helper cell	-0.114065
severe	Type 17 T helper cell	-0.0996747
severe	Type 17 T helper cell	-0.0486914
severe	Type 17 T helper cell	-0.0952015
severe	Type 17 T helper cell	-0.0659367
severe	Type 17 T helper cell	-0.0980765
Healthy	Type 2 T helper cell	-0.0912139
Healthy	Type 2 T helper cell	-0.143051
Healthy	Type 2 T helper cell	-0.0758536
Healthy	Type 2 T helper cell	-0.0569288
Healthy	Type 2 T helper cell	-0.0706104
Healthy	Type 2 T helper cell	-0.0904537
Healthy	Type 2 T helper cell	-0.166988
Healthy	Type 2 T helper cell	-0.074309
Healthy	Type 2 T helper cell	-0.124025
Healthy	Type 2 T helper cell	-0.0691066
Healthy	Type 2 T helper cell	-0.191352
Healthy	Type 2 T helper cell	-0.0530931
Healthy	Type 2 T helper cell	-0.0949953
Healthy	Type 2 T helper cell	-0.0192827
Healthy	Type 2 T helper cell	-0.0959048
Healthy	Type 2 T helper cell	-0.172261
Healthy	Type 2 T helper cell	-0.114982
Healthy	Type 2 T helper cell	-0.0845893
Mild	Type 2 T helper cell	-0.2056
Mild	Type 2 T helper cell	0.0331011
Mild	Type 2 T helper cell	-0.110312
Mild	Type 2 T helper cell	-0.0773259
Mild	Type 2 T helper cell	-0.125542
Mild	Type 2 T helper cell	-0.214498
Mild	Type 2 T helper cell	-0.176041
Mild	Type 2 T helper cell	-0.0366094
Mild	Type 2 T helper cell	-0.206418
Mild	Type 2 T helper cell	0.0678609
Mild	Type 2 T helper cell	-0.0798174
Mild	Type 2 T helper cell	-0.078339
Mild	Type 2 T helper cell	-0.101774
Mild	Type 2 T helper cell	-0.0921365
moderate	Type 2 T helper cell	-0.0255736
moderate	Type 2 T helper cell	-0.131839
moderate	Type 2 T helper cell	-0.0425609
moderate	Type 2 T helper cell	-0.135341
moderate	Type 2 T helper cell	-0.0500943
moderate	Type 2 T helper cell	0.00262413
moderate	Type 2 T helper cell	-0.0735906
moderate	Type 2 T helper cell	-0.0959336
moderate	Type 2 T helper cell	-0.0901468
moderate	Type 2 T helper cell	-0.0782801
moderate	Type 2 T helper cell	-0.0959525
moderate	Type 2 T helper cell	-0.205635
moderate	Type 2 T helper cell	-0.200379
severe	Type 2 T helper cell	-0.120941
severe	Type 2 T helper cell	-0.00428955
severe	Type 2 T helper cell	-0.0161421
severe	Type 2 T helper cell	-0.112661
severe	Type 2 T helper cell	-0.101784
severe	Type 2 T helper cell	-0.115448
severe	Type 2 T helper cell	-0.10835
severe	Type 2 T helper cell	-0.0659123
severe	Type 2 T helper cell	-0.124101
severe	Type 2 T helper cell	-0.108013
severe	Type 2 T helper cell	-0.0772863

## Sheet: Fig 2b-f
ssGASE					CIBERSORT					ConsensusTME					MCP counter					X-cell
Healthy	Mild asthma	Moderate asthma	Severe asthma		Healthy	Mild asthma	Moderate asthma	Severe asthma		Healthy	Mild asthma	Moderate asthma	Severe asthma		Healthy	Mild asthma	Moderate asthma	Severe asthma		Healthy	Mild asthma	Moderate asthma	Severe asthma
-0.213492	-0.13342	-0.16588	-0.14645		0.003668	0.060036	0.000414	0.096041		3.86874	3.84991	3.99722	3.87862		-0.03361	-0.00173	-0.03532	-0.0012		3.7714e-19	0	0	0.00395132
-0.0655228	-0.1497	-0.14605	-0.01403		0.290393	0.128893	0	0.124631		4.05084	4.02099	4.07255	4.56521		0.205417	0.151204	-0.01307	0.262952		0.0160495	0	6.3839e-20	0.0206696
-0.25797	-0.25903	-0.27325	0.166566		0.018343	0	0.030307	0.362495		3.89776	3.96453	3.87282	4.7452		-0.02075	-0.00556	0.04655	0.304016		3.4597e-19	0	0.00169698	0.0307286
-0.059297	-0.1966	-0.27518	-0.06359		0.061938	0.035673	0.03612	0.109229		4.2766	3.96973	4.14584	4.2848		0.112244	0.021131	0.014771	0.0682		0.0018697	8.9532e-21	0	7.5668e-19
-0.177142	-0.19256	-0.23397	0.006946		0.111115	0.008842	0.016564	0.035138		4.19351	3.89277	3.81515	4.4674		0.173142	0.030291	0.024159	0.151206		0.00368797	9.1145e-20	0.00011699	0.0201141
-0.167563	-0.3288	-0.25051	0.022108		0.151365	0	0.038835	0.320681		4.18111	3.7639	4.1087	4.65161		0.158749	-0.03006	0.304122	0.347174		5.9261e-19	0	0.00135287	0.0260283
-0.165586	-0.23897	-0.15345	-0.18347		0.051622	0.007389	0.059827	0.067275		4.03572	3.80702	4.04643	4.12822		0.016629	0.008595	0.228995	0.129423		0.00019064	7.5892e-19	0.0279844	0.00164841
-0.114357	-0.17195	-0.23008	-0.05639		0.103996	0.049125	0.012319	0.124552		4.15453	4.16217	3.85197	4.33602		0.090412	0.140956	-0.05587	0.125147		1.7773e-18	0.00139801	9.9361e-20	0.00768878
-0.188445	-0.20341	-0.13422	-0.24452		0.019842	0.035606	0.009564	0		4.04176	3.98766	4.02702	3.89659		-0.0586	-0.04195	0.049211	-0.04738		0	0	0.00061799	5.5769e-19
-0.154395	-0.18389	-0.28425	-0.04031		0.198257	0.012867	0.025589	0.268245		4.05117	3.8418	3.93878	4.48296		0.016538	-0.02579	-0.02083	0.239693		2.51e-20	1.3113e-20	0	0.0192783
-0.277366	-0.29372	-0.21739	-0.194		0	0.03684	0.093306	0.086129		3.80327	3.9409	4.07277	4.21694		0.0206	0.063741	0.18487	0.204384		0	7.8605e-19	0.00311531	0.00768396
-0.0933369	-0.23868	-0.1949			0.110169	0.012749	0.111465			4.2255	3.99979	4.03981			0.105264	0.025903	0.164431			0	0.00047439	0.0211333
-0.224934	-0.23539	-0.05318			0.12265	0.030194	0.270598			4.18665	3.84223	4.23337			0.003925	-0.01174	0.294781			0	0	0.0333974
-0.132054	-0.21284				0.060009	0.013916				4.08905	3.83909				0.057857	0.030559				0	2.9591e-05
-0.292669					0.10237					3.87316					0.107164					0
-0.242127					0.104525					4.06269					-0.00463					0
-0.230751					0.045358					3.84529					0.004533					1.908e-20
-0.209188					0.019524					3.92461					-0.0149					3.2312e-19

## Sheet: Fig 9b-d
HE
Control	Model
1	3.33333
1.33333	3.33333
1.66667	3
PAS
Control	Model
0	1
0	0.666667
0	1
Masson
Control	Model
19.4877	29.6023
22.607	27.5707
18.329	28.978

## Sheet: Fig 3b
ID	Description	GeneRatio	BgRatio	pvalue	p.adjust	qvalue	geneID	Count
GO:0016266	O-glycan processing	6/126	61/18866	3.23694e-06	0.00657746	0.00623536	GALNT4/MUC12/MUC2/MUC5AC/MUC5B/MUCL1	6
GO:0010951	negative regulation of endopeptidase activity	10/126	258/18866	9.21818e-06	0.007412	0.0070265	C3/CST1/CST2/CST4/CSTA/LAMP3/SERPINB10/SERPINB2/SERPINB4/SERPINB11	10
GO:0052547	regulation of peptidase activity	13/126	466/18866	1.45781e-05	0.007412	0.0070265	C3/CST1/CST2/CST4/CSTA/DAPK1/LAMP3/PRR7/SERPINB10/SERPINB2/SERPINB4/FN1/SERPINB11	13
GO:0010466	negative regulation of peptidase activity	10/126	272/18866	1.45906e-05	0.007412	0.0070265	C3/CST1/CST2/CST4/CSTA/LAMP3/SERPINB10/SERPINB2/SERPINB4/SERPINB11	10
GO:0001906	cell killing	8/126	172/18866	2.0429e-05	0.00830236	0.00787055	C3/CD1E/CORO1A/KRT6A/NOS2/SERPINB4/SLAMF7/GNLY	8
GO:0052548	regulation of endopeptidase activity	12/126	434/18866	3.44918e-05	0.0116812	0.0110737	C3/CST1/CST2/CST4/CSTA/DAPK1/LAMP3/PRR7/SERPINB10/SERPINB2/SERPINB4/SERPINB11	12
GO:0042744	hydrogen peroxide catabolic process	4/126	32/18866	5.90078e-05	0.0160132	0.0151803	GPX3/HBB/HBG2/HBA2	4
GO:0034341	response to interferon-gamma	8/126	202/18866	6.41707e-05	0.0160132	0.0151803	CCL26/DAPK1/HLA-DQA1/NOS2/TLR2/UBD/CCL18/GBP3	8
GO:0006493	protein O-linked glycosylation	6/126	106/18866	7.78627e-05	0.0160132	0.0151803	GALNT4/MUC12/MUC2/MUC5AC/MUC5B/MUCL1	6
GO:0051346	negative regulation of hydrolase activity	12/126	473/18866	7.88051e-05	0.0160132	0.0151803	C3/CST1/CST2/CST4/CSTA/LAMP3/SERPINB10/SERPINB2/SERPINB4/SLIT2/SERPINB11/ELFN1	12
GO:0001580	detection of chemical stimulus involved in sensory perception of bitter taste	4/126	36/18866	9.46841e-05	0.0174907	0.016581	CST1/CST2/CST4/PIP	4
GO:0070268	cornification	6/126	113/18866	0.000111022	0.0187997	0.0178219	CSTA/KRT23/KRT6A/SPRR1B/KRT4/SPRR3	6
GO:0015671	oxygen transport	3/126	15/18866	0.000124806	0.0195081	0.0184935	HBB/HBG2/HBA2	3
GO:0050913	sensory perception of bitter taste	4/126	41/18866	0.000158638	0.0230252	0.0218277	CST1/CST2/CST4/PIP	4
GO:0050912	detection of chemical stimulus involved in sensory perception of taste	4/126	42/18866	0.000174436	0.0236303	0.0224013	CST1/CST2/CST4/PIP	4
GO:0045861	negative regulation of proteolysis	10/126	369/18866	0.000187119	0.0237642	0.0225282	C3/CST1/CST2/CST4/CSTA/LAMP3/SERPINB10/SERPINB2/SERPINB4/SERPINB11	10
GO:0071346	cellular response to interferon-gamma	7/126	182/18866	0.000222822	0.0266338	0.0252485	CCL26/DAPK1/HLA-DQA1/NOS2/TLR2/CCL18/GBP3	7
GO:0009636	response to toxic substance	8/126	250/18866	0.000278222	0.0314082	0.0297746	GPX3/HBB/HBG2/PTGS1/SLC6A14/TLR2/AHR/HBA2	8
GO:0015669	gas transport	3/126	20/18866	0.000305158	0.0326358	0.0309385	HBB/HBG2/HBA2	3
GO:1990868	response to chemokine	5/126	97/18866	0.000484097	0.0468422	0.0444059	CCL26/SLIT2/ZC3H12A/CXCL8/CCL18	5
GO:1990869	cellular response to chemokine	5/126	97/18866	0.000484097	0.0468422	0.0444059	CCL26/SLIT2/ZC3H12A/CXCL8/CCL18	5
GO:0042743	hydrogen peroxide metabolic process	4/126	57/18866	0.000569869	0.0526351	0.0498976	GPX3/HBB/HBG2/HBA2	4
GO:0098869	cellular oxidant detoxification	5/126	103/18866	0.000636996	0.0562772	0.0533503	GPX3/HBB/HBG2/PTGS1/HBA2	5
GO:0001909	leukocyte mediated cytotoxicity	5/126	108/18866	0.000789909	0.0668789	0.0634006	CD1E/CORO1A/NOS2/SERPINB4/SLAMF7	5
GO:0050909	sensory perception of taste	4/126	64/18866	0.000884272	0.0698624	0.0662288	CST1/CST2/CST4/PIP	4
GO:0034440	lipid oxidation	5/126	111/18866	0.000893908	0.0698624	0.0662288	ALOX15/AUH/IRS2/HADHB/APOD	5
GO:0002223	stimulatory C-type lectin receptor signaling pathway	5/126	113/18866	0.00096869	0.0729029	0.0691112	MUC12/MUC2/MUC5AC/MUC5B/MUCL1	5
GO:1990748	cellular detoxification	5/126	114/18866	0.00100778	0.073136	0.0693322	GPX3/HBB/HBG2/PTGS1/HBA2	5
GO:0002220	innate immune response activating cell surface receptor signaling pathway	5/126	116/18866	0.00108946	0.0742067	0.0703472	MUC12/MUC2/MUC5AC/MUC5B/MUCL1	5
GO:0030833	regulation of actin filament polymerization	6/126	174/18866	0.00111604	0.0742067	0.0703472	ALOX15/CCL26/CDC42EP5/CORO1A/SLIT2/MTPN	6
GO:0002758	innate immune response-activating signal transduction	5/126	117/18866	0.00113209	0.0742067	0.0703472	MUC12/MUC2/MUC5AC/MUC5B/MUCL1	5
GO:0097237	cellular response to toxic substance	5/126	122/18866	0.00136405	0.0849917	0.0805713	GPX3/HBB/HBG2/PTGS1/HBA2	5
GO:0071466	cellular response to xenobiotic stimulus	5/126	123/18866	0.00141436	0.0849917	0.0805713	GSTA3/GSTA4/PTGS1/PCNA/AHR	5
GO:0018149	peptide cross-linking	3/126	34/18866	0.00149626	0.0849917	0.0805713	CSTA/SPRR1B/FN1	3
GO:0006486	protein glycosylation	7/126	252/18866	0.00153117	0.0849917	0.0805713	GALNT4/MAN1C1/MUC12/MUC2/MUC5AC/MUC5B/MUCL1	7
GO:0043413	macromolecule glycosylation	7/126	252/18866	0.00153117	0.0849917	0.0805713	GALNT4/MAN1C1/MUC12/MUC2/MUC5AC/MUC5B/MUCL1	7
GO:0061844	antimicrobial humoral immune response mediated by antimicrobial peptide	4/126	75/18866	0.00159883	0.0849917	0.0805713	KRT6A/BPIFA1/GNLY/CXCL8	4
GO:0008217	regulation of blood pressure	6/126	187/18866	0.00161307	0.0849917	0.0805713	CPA3/HBB/NOS2/POSTN/PTGS1/RAMP2	6
GO:0006898	receptor-mediated endocytosis	8/126	328/18866	0.00163124	0.0849917	0.0805713	AP2B1/C3/HBB/RAMP2/SMAP1/HYOU1/CXCL8/HBA2	8
GO:0008064	regulation of actin polymerization or depolymerization	6/126	190/18866	0.00174851	0.0868233	0.0823076	ALOX15/CCL26/CDC42EP5/CORO1A/SLIT2/MTPN	6
GO:0030832	regulation of actin filament length	6/126	191/18866	0.00179552	0.0868233	0.0823076	ALOX15/CCL26/CDC42EP5/CORO1A/SLIT2/MTPN	6
GO:0009410	response to xenobiotic stimulus	5/126	130/18866	0.00180568	0.0868233	0.0823076	GSTA3/GSTA4/PTGS1/PCNA/AHR	5
GO:0030041	actin filament polymerization	6/126	193/18866	0.00189241	0.0868233	0.0823076	ALOX15/CCL26/CDC42EP5/CORO1A/SLIT2/MTPN	6
GO:0045988	negative regulation of striated muscle contraction	2/126	10/18866	0.00192276	0.0868233	0.0823076	KCNE3/ZC3H12A	2
GO:2000425	regulation of apoptotic cell clearance	2/126	10/18866	0.00192276	0.0868233	0.0823076	ALOX15/C3	2
GO:0070085	glycosylation	7/126	265/18866	0.00203668	0.0899682	0.085289	GALNT4/MAN1C1/MUC12/MUC2/MUC5AC/MUC5B/MUCL1	7
GO:0009101	glycoprotein biosynthetic process	8/126	342/18866	0.00211723	0.0915365	0.0867756	GALNT4/HS6ST2/MAN1C1/MUC12/MUC2/MUC5AC/MUC5B/MUCL1	8
GO:0019730	antimicrobial humoral response	5/126	137/18866	0.00227107	0.0961418	0.0911415	ITLN1/KRT6A/BPIFA1/GNLY/CXCL8	5
GO:0098754	detoxification	5/126	138/18866	0.00234405	0.0972063	0.0921506	GPX3/HBB/HBG2/PTGS1/HBA2	5
GO:0046209	nitric oxide metabolic process	4/126	84/18866	0.00242389	0.0985068	0.0933835	HBB/NOS2/TLR2/ZC3H12A	4
GO:2001057	reactive nitrogen species metabolic process	4/126	87/18866	0.00275369	0.109715	0.104009	HBB/NOS2/TLR2/ZC3H12A	4
GO:0002218	activation of innate immune response	5/126	144/18866	0.0028183	0.110039	0.104316	MUC12/MUC2/MUC5AC/MUC5B/MUCL1	5
GO:0070098	chemokine-mediated signaling pathway	4/126	88/18866	0.00287011	0.110039	0.104316	CCL26/SLIT2/CXCL8/CCL18	4
GO:0015701	bicarbonate transport	3/126	43/18866	0.00295393	0.111155	0.105374	HBB/CYB5R2/HBA2	3
GO:0072593	reactive oxygen species metabolic process	7/126	288/18866	0.00323801	0.11963	0.113408	GPX3/HBB/HBG2/NOS2/TLR2/ZC3H12A/HBA2	7
GO:0010828	positive regulation of glucose transmembrane transport	3/126	45/18866	0.00336376	0.120122	0.113874	C3/IRS2/ITLN1	3
GO:0031341	regulation of cell killing	4/126	92/18866	0.00336955	0.120122	0.113874	CD1E/KRT6A/NOS2/SERPINB4	4
GO:0008154	actin polymerization or depolymerization	6/126	221/18866	0.00370672	0.129863	0.123109	ALOX15/CCL26/CDC42EP5/CORO1A/SLIT2/MTPN	6
GO:0051709	regulation of killing of cells of other organism	2/126	14/18866	0.00382086	0.131593	0.124749	KRT6A/NOS2	2
GO:0031424	keratinization	6/126	225/18866	0.00404518	0.136997	0.129872	CSTA/KRT23/KRT6A/SPRR1B/KRT4/SPRR3	6
GO:0035635	entry of bacterium into host cell	2/126	15/18866	0.00438949	0.141578	0.134215	KRT6A/CXCL8	2
GO:0060099	regulation of phagocytosis, engulfment	2/126	15/18866	0.00438949	0.141578	0.134215	ALOX15/C3	2
GO:0070207	protein homotrimerization	2/126	15/18866	0.00438949	0.141578	0.134215	ITLN1/STEAP4	2
GO:0032271	regulation of protein polymerization	6/126	231/18866	0.00459512	0.145895	0.138307	ALOX15/CCL26/CDC42EP5/CORO1A/SLIT2/MTPN	6
GO:0030838	positive regulation of actin filament polymerization	4/126	101/18866	0.00470288	0.147019	0.139373	ALOX15/CCL26/CDC42EP5/CORO1A	4
GO:0043116	negative regulation of vascular permeability	2/126	16/18866	0.00499472	0.150637	0.142802	RAMP2/SLIT2	2
GO:1905153	regulation of membrane invagination	2/126	16/18866	0.00499472	0.150637	0.142802	ALOX15/C3	2
GO:0030593	neutrophil chemotaxis	4/126	103/18866	0.00504099	0.150637	0.142802	CCL26/SLIT2/CXCL8/CCL18	4
GO:0006631	fatty acid metabolic process	8/126	396/18866	0.00514086	0.151395	0.143521	ACOT4/ALOX15/AUH/C3/ECHDC3/IRS2/PTGS1/HADHB	8
GO:0072698	protein localization to microtubule cytoskeleton	3/126	53/18866	0.0053424	0.155082	0.147017	ABHD17C/FAM83D/SPAG5	3
GO:0019395	fatty acid oxidation	4/126	106/18866	0.00557815	0.159062	0.150789	ALOX15/AUH/IRS2/HADHB	4
GO:0070206	protein trimerization	2/126	17/18866	0.00563606	0.159062	0.150789	ITLN1/STEAP4	2
GO:0034612	response to tumor necrosis factor	7/126	320/18866	0.00573032	0.159507	0.151211	CCL26/POSTN/UBD/ZC3H12A/CXCL8/CCL18/GBP3	7
GO:0033194	response to hydroperoxide	2/126	18/18866	0.00631299	0.173351	0.164335	DAPK1/GPX3	2
GO:0044380	protein localization to cytoskeleton	3/126	57/18866	0.00654525	0.177333	0.16811	ABHD17C/FAM83D/SPAG5	3
GO:0009100	glycoprotein metabolic process	8/126	415/18866	0.0067607	0.18076	0.171358	GALNT4/HS6ST2/MAN1C1/MUC12/MUC2/MUC5AC/MUC5B/MUCL1	8
GO:0002922	positive regulation of humoral immune response	2/126	19/18866	0.00702503	0.185388	0.175746	C3/C6	2
GO:1903828	negative regulation of cellular protein localization	4/126	116/18866	0.00764163	0.198106	0.187802	ABHD17C/LYPD1/MRAP2/APOD	4
GO:0071347	cellular response to interleukin-1	5/126	183/18866	0.00772645	0.198106	0.187802	CCL26/ZC3H12A/CXCL8/CCL18/GBP3	5
GO:0042267	natural killer cell mediated cytotoxicity	3/126	61/18866	0.00789693	0.198106	0.187802	CORO1A/SERPINB4/SLAMF7	3
GO:0051310	metaphase plate congression	3/126	61/18866	0.00789693	0.198106	0.187802	FAM83D/GEM/SPAG5	3
GO:0006805	xenobiotic metabolic process	4/126	118/18866	0.00810701	0.200831	0.190386	GSTA3/GSTA4/PTGS1/AHR	4
GO:0001894	tissue homeostasis	6/126	261/18866	0.00820324	0.200831	0.190386	CORO1A/CST4/MUC2/PRR4/TFF3/PIP	6
GO:0030277	maintenance of gastrointestinal epithelium	2/126	21/18866	0.00855246	0.206888	0.196128	MUC2/TFF3	2
GO:0006575	cellular modified amino acid metabolic process	5/126	190/18866	0.00900453	0.212263	0.201223	DIO1/GSTA3/GSTA4/PLA1A/SERINC5	5
GO:1904062	regulation of cation transmembrane transport	7/126	349/18866	0.00903544	0.212263	0.201223	CORO1A/DAPK1/GEM/KCNE3/SHISA8/TSPAN13/BPIFA1	7
GO:1990266	neutrophil migration	4/126	122/18866	0.00909276	0.212263	0.201223	CCL26/SLIT2/CXCL8/CCL18	4
GO:1901685	glutathione derivative metabolic process	2/126	22/18866	0.00936689	0.212263	0.201223	GSTA3/GSTA4	2
GO:1901687	glutathione derivative biosynthetic process	2/126	22/18866	0.00936689	0.212263	0.201223	GSTA3/GSTA4	2
GO:0031640	killing of cells of other organism	3/126	65/18866	0.00940142	0.212263	0.201223	KRT6A/NOS2/GNLY	3
GO:0002228	natural killer cell mediated immunity	3/126	66/18866	0.00980183	0.218872	0.207488	CORO1A/SERPINB4/SLAMF7	3
GO:0002548	monocyte chemotaxis	3/126	67/18866	0.0102121	0.220807	0.209322	CCL26/SLIT2/CCL18	3
GO:1900015	regulation of cytokine production involved in inflammatory response	3/126	67/18866	0.0102121	0.220807	0.209322	NOS2/ZC3H12A/APOD	3
GO:1903077	negative regulation of protein localization to plasma membrane	2/126	23/18866	0.0102145	0.220807	0.209322	LYPD1/MRAP2	2
GO:0071621	granulocyte chemotaxis	4/126	127/18866	0.0104309	0.223111	0.211507	CCL26/SLIT2/CXCL8/CCL18	4
GO:0110053	regulation of actin filament organization	6/126	278/18866	0.010978	0.230047	0.218082	ALOX15/CCL26/CDC42EP5/CORO1A/SLIT2/MTPN	6
GO:1901654	response to ketone	5/126	200/18866	0.0110736	0.230047	0.218082	RAMP2/SLIT2/TLR2/PCNA/AHR	5
GO:0031342	negative regulation of cell killing	2/126	24/18866	0.0110948	0.230047	0.218082	KRT6A/SERPINB4	2
GO:0002534	cytokine production involved in inflammatory response	3/126	70/18866	0.011502	0.236082	0.223803	NOS2/ZC3H12A/APOD	3
GO:0006979	response to oxidative stress	8/126	458/18866	0.0118309	0.240403	0.2279	DAPK1/GPX3/HBB/PTGS1/ZC3H12A/APOD/PCNA/HBA2	8
GO:1904376	negative regulation of protein localization to cell periphery	2/126	25/18866	0.0120073	0.241572	0.229008	LYPD1/MRAP2	2
GO:0045766	positive regulation of angiogenesis	5/126	208/18866	0.0129467	0.25551	0.242221	C3/RAMP2/ZC3H12A/CXCL8/C6	5
GO:0010884	positive regulation of lipid storage	2/126	26/18866	0.0129516	0.25551	0.242221	C3/ZC3H12A	2
GO:0006635	fatty acid beta-oxidation	3/126	74/18866	0.0133618	0.255527	0.242237	AUH/IRS2/HADHB	3
GO:0006959	humoral immune response	7/126	377/18866	0.0133871	0.255527	0.242237	C3/ITLN1/KRT6A/BPIFA1/GNLY/CXCL8/C6	7
GO:0032273	positive regulation of protein polymerization	4/126	137/18866	0.0134752	0.255527	0.242237	ALOX15/CCL26/CDC42EP5/CORO1A	4
GO:0070555	response to interleukin-1	5/126	211/18866	0.0137012	0.255527	0.242237	CCL26/ZC3H12A/CXCL8/CCL18/GBP3	5
GO:0001910	regulation of leukocyte mediated cytotoxicity	3/126	75/18866	0.0138519	0.255527	0.242237	CD1E/NOS2/SERPINB4	3
GO:0045089	positive regulation of innate immune response	5/126	213/18866	0.0142203	0.255527	0.242237	MUC12/MUC2/MUC5AC/MUC5B/MUCL1	5
GO:0032535	regulation of cellular component size	7/126	383/18866	0.0144872	0.255527	0.242237	ALOX15/CCL26/CDC42EP5/CORO1A/SLIT2/FN1/MTPN	7
GO:0071356	cellular response to tumor necrosis factor	6/126	297/18866	0.0148023	0.255527	0.242237	CCL26/POSTN/ZC3H12A/CXCL8/CCL18/GBP3	6
GO:0031349	positive regulation of defense response	7/126	385/18866	0.0148679	0.255527	0.242237	C3/MUC12/MUC2/MUC5AC/MUC5B/TLR2/MUCL1	7
GO:0006929	substrate-dependent cell migration	2/126	28/18866	0.0149336	0.255527	0.242237	SLIT2/FN1	2
GO:0010669	epithelial structure maintenance	2/126	28/18866	0.0149336	0.255527	0.242237	MUC2/TFF3	2
GO:0045745	positive regulation of G protein-coupled receptor signaling pathway	2/126	28/18866	0.0149336	0.255527	0.242237	C3/MRAP2	2
GO:0045932	negative regulation of muscle contraction	2/126	28/18866	0.0149336	0.255527	0.242237	KCNE3/ZC3H12A	2
GO:0001895	retina homeostasis	3/126	78/18866	0.0153831	0.255527	0.242237	CST4/PRR4/PIP	3
GO:0051258	protein polymerization	6/126	300/18866	0.0154812	0.255527	0.242237	ALOX15/CCL26/CDC42EP5/CORO1A/SLIT2/MTPN	6
GO:0002429	immune response-activating cell surface receptor signaling pathway	8/126	481/18866	0.0154861	0.255527	0.242237	HLA-DQA1/KLHL6/MUC12/MUC2/MUC5AC/MUC5B/ZC3H12A/MUCL1	8
GO:0002757	immune response-activating signal transduction	8/126	481/18866	0.0154861	0.255527	0.242237	HLA-DQA1/KLHL6/MUC12/MUC2/MUC5AC/MUC5B/ZC3H12A/MUCL1	8
GO:0006809	nitric oxide biosynthetic process	3/126	79/18866	0.0159139	0.255527	0.242237	HBB/NOS2/ZC3H12A	3
GO:0010827	regulation of glucose transmembrane transport	3/126	79/18866	0.0159139	0.255527	0.242237	C3/IRS2/ITLN1	3
GO:0042246	tissue regeneration	3/126	79/18866	0.0159139	0.255527	0.242237	POSTN/APOD/MTPN	3
GO:0050000	chromosome localization	3/126	79/18866	0.0159139	0.255527	0.242237	FAM83D/GEM/SPAG5	3
GO:0051303	establishment of chromosome localization	3/126	79/18866	0.0159139	0.255527	0.242237	FAM83D/GEM/SPAG5	3
GO:0019835	cytolysis	2/126	29/18866	0.0159704	0.255527	0.242237	KRT6A/C6	2
GO:0045822	negative regulation of heart contraction	2/126	29/18866	0.0159704	0.255527	0.242237	KCNE3/ZC3H12A	2
GO:0030216	keratinocyte differentiation	6/126	306/18866	0.0169033	0.266709	0.252837	CSTA/KRT23/KRT6A/SPRR1B/KRT4/SPRR3	6
GO:0034765	regulation of ion transmembrane transport	8/126	489/18866	0.0169318	0.266709	0.252837	CORO1A/DAPK1/GEM/IRS2/KCNE3/SHISA8/TSPAN13/BPIFA1	8
GO:0045088	regulation of innate immune response	6/126	307/18866	0.0171488	0.268049	0.254108	MUC12/MUC2/MUC5AC/MUC5B/SERPINB4/MUCL1	6
GO:0008277	regulation of G protein-coupled receptor signaling pathway	4/126	148/18866	0.0174186	0.270188	0.256136	C3/MRAP2/RAMP2/CXCL8	4
GO:0070229	negative regulation of lymphocyte apoptotic process	2/126	31/18866	0.0181336	0.276064	0.261706	IRS2/PIP	2
GO:1905476	negative regulation of protein localization to membrane	2/126	31/18866	0.0181336	0.276064	0.261706	LYPD1/MRAP2	2
GO:0097530	granulocyte migration	4/126	150/18866	0.018205	0.276064	0.261706	CCL26/SLIT2/CXCL8/CCL18	4
GO:1903169	regulation of calcium ion transmembrane transport	4/126	152/18866	0.0190132	0.283582	0.268833	CORO1A/GEM/KCNE3/TSPAN13	4
GO:0032970	regulation of actin filament-based process	7/126	405/18866	0.0190767	0.283582	0.268833	ALOX15/CCL26/CDC42EP5/CORO1A/KCNE3/SLIT2/MTPN	7
GO:0051495	positive regulation of cytoskeleton organization	5/126	230/18866	0.0191745	0.283582	0.268833	ALOX15/CCL26/CDC42EP5/CORO1A/SPAG5	5
GO:1901889	negative regulation of cell junction assembly	2/126	32/18866	0.019259	0.283582	0.268833	TLR2/APOD	2
GO:0043903	regulation of symbiotic process	5/126	231/18866	0.0194971	0.285022	0.270198	KRT6A/LAMP3/ZC3H12A/BPIFA1/CXCL8	5
GO:0030595	leukocyte chemotaxis	5/126	232/18866	0.0198232	0.286332	0.27144	CCL26/CORO1A/SLIT2/CXCL8/CCL18	5
GO:0034109	homotypic cell-cell adhesion	3/126	86/18866	0.0199166	0.286332	0.27144	CEACAM5/HBB/FN1	3
GO:0002831	regulation of response to biotic stimulus	7/126	409/18866	0.0200095	0.286332	0.27144	MUC12/MUC2/MUC5AC/MUC5B/SERPINB4/ZC3H12A/MUCL1	7
GO:0090022	regulation of neutrophil chemotaxis	2/126	33/18866	0.0204131	0.290065	0.274979	SLIT2/CXCL8	2
GO:1904018	positive regulation of vasculature development	5/126	235/18866	0.020823	0.293835	0.278553	C3/RAMP2/ZC3H12A/CXCL8/C6	5
GO:0006658	phosphatidylserine metabolic process	2/126	34/18866	0.0215954	0.302633	0.286893	PLA1A/SERINC5	2
GO:0006691	leukotriene metabolic process	2/126	35/18866	0.0228055	0.315243	0.298847	ALOX15/TLR2	2
GO:1900016	negative regulation of cytokine production involved in inflammatory response	2/126	35/18866	0.0228055	0.315243	0.298847	ZC3H12A/APOD	2
GO:1901385	regulation of voltage-gated calcium channel activity	2/126	36/18866	0.024043	0.328672	0.311578	GEM/KCNE3	2
GO:0006816	calcium ion transport	7/126	426/18866	0.0243314	0.328672	0.311578	CLCA1/CORO1A/GEM/KCNE3/RAMP2/TSPAN13/RYR3	7
GO:0002532	production of molecular mediator involved in inflammatory response	3/126	93/18866	0.0244239	0.328672	0.311578	NOS2/ZC3H12A/APOD	3
GO:0051702	interaction with symbiont	3/126	93/18866	0.0244239	0.328672	0.311578	KRT6A/ZC3H12A/FN1	3
GO:0098926	postsynaptic signal transduction	2/126	37/18866	0.0253074	0.33832	0.320724	LYPD1/PRR7	2
GO:0002819	regulation of adaptive immune response	4/126	168/18866	0.02628	0.345721	0.32774	ALOX15/C3/CD1E/ZC3H12A	4
GO:0007015	actin filament organization	7/126	434/18866	0.0265726	0.345721	0.32774	ALOX15/CCL26/CDC42EP5/CORO1A/FHDC1/SLIT2/MTPN	7
GO:0002385	mucosal immune response	2/126	38/18866	0.0265985	0.345721	0.32774	NOS2/BPIFA1	2
GO:1903523	negative regulation of blood circulation	2/126	38/18866	0.0265985	0.345721	0.32774	KCNE3/ZC3H12A	2
GO:0002833	positive regulation of response to biotic stimulus	5/126	251/18866	0.0267117	0.345721	0.32774	MUC12/MUC2/MUC5AC/MUC5B/MUCL1	5
GO:0050764	regulation of phagocytosis	3/126	97/18866	0.0272265	0.347951	0.329854	ALOX15/C3/TLR2	3
GO:0071674	mononuclear cell migration	3/126	97/18866	0.0272265	0.347951	0.329854	CCL26/SLIT2/CCL18	3
GO:0046326	positive regulation of glucose import	2/126	39/18866	0.0279157	0.354529	0.33609	IRS2/ITLN1	2
GO:0015718	monocarboxylic acid transport	4/126	174/18866	0.0293802	0.370811	0.351525	IRS2/NOS2/SLC16A6/SLC16A9	4
GO:0002251	organ or tissue specific immune response	2/126	41/18866	0.0306269	0.38416	0.36418	NOS2/BPIFA1	2
GO:0034766	negative regulation of ion transmembrane transport	3/126	103/18866	0.0317385	0.39566	0.375082	GEM/IRS2/KCNE3	3
GO:1902622	regulation of neutrophil migration	2/126	42/18866	0.0320202	0.396738	0.376104	SLIT2/CXCL8	2
GO:0001953	negative regulation of cell-matrix adhesion	2/126	43/18866	0.0334381	0.410383	0.389039	POSTN/APOD	2
GO:0001666	response to hypoxia	6/126	359/18866	0.0335254	0.410383	0.389039	CLCA1/NOS2/POSTN/RAMP2/TLR2/HYOU1	6
GO:0032956	regulation of actin cytoskeleton organization	6/126	360/18866	0.033914	0.412654	0.391192	ALOX15/CCL26/CDC42EP5/CORO1A/SLIT2/MTPN	6
GO:0030258	lipid modification	5/126	271/18866	0.0354429	0.424455	0.402379	ALOX15/AUH/IRS2/HADHB/APOD	5
GO:2001257	regulation of cation channel activity	4/126	185/18866	0.0356064	0.424455	0.402379	DAPK1/GEM/KCNE3/SHISA8	4
GO:0009913	epidermal cell differentiation	6/126	365/18866	0.0359009	0.424455	0.402379	CSTA/KRT23/KRT6A/SPRR1B/KRT4/SPRR3	6
GO:0002449	lymphocyte mediated immunity	6/126	366/18866	0.0363071	0.424455	0.402379	C3/CD1E/CORO1A/SERPINB4/SLAMF7/C6	6
GO:0043114	regulation of vascular permeability	2/126	45/18866	0.036346	0.424455	0.402379	RAMP2/SLIT2	2
GO:0052372	modulation by symbiont of entry into host	2/126	45/18866	0.036346	0.424455	0.402379	KRT6A/CXCL8	2
GO:0072583	clathrin-dependent endocytosis	2/126	45/18866	0.036346	0.424455	0.402379	AP2B1/SMAP1	2
GO:1904659	glucose transmembrane transport	3/126	110/18866	0.0374662	0.435036	0.412409	C3/IRS2/ITLN1	3
GO:0032570	response to progesterone	2/126	46/18866	0.0378354	0.436663	0.413952	RAMP2/TLR2	2
GO:0060249	anatomical structure homeostasis	7/126	469/18866	0.0380361	0.436663	0.413952	CORO1A/CST4/MUC2/PRR4/TFF3/PCNA/PIP	7
GO:0036293	response to decreased oxygen levels	6/126	371/18866	0.0383826	0.438165	0.415376	CLCA1/NOS2/POSTN/RAMP2/TLR2/HYOU1	6
GO:0070838	divalent metal ion transport	7/126	471/18866	0.0387759	0.440182	0.417288	CLCA1/CORO1A/GEM/KCNE3/RAMP2/TSPAN13/RYR3	7
GO:1902903	regulation of supramolecular fiber organization	6/126	373/18866	0.0392336	0.442904	0.419868	ALOX15/CCL26/CDC42EP5/CORO1A/SLIT2/MTPN	6
GO:0001676	long-chain fatty acid metabolic process	3/126	113/18866	0.040072	0.447484	0.42421	ACOT4/ALOX15/PTGS1	3
GO:0002820	negative regulation of adaptive immune response	2/126	48/18866	0.0408828	0.447484	0.42421	ALOX15/ZC3H12A	2
GO:0016054	organic acid catabolic process	5/126	282/18866	0.0409175	0.447484	0.42421	ACOT4/AUH/IRS2/NOS2/HADHB	5
GO:0046395	carboxylic acid catabolic process	5/126	282/18866	0.0409175	0.447484	0.42421	ACOT4/AUH/IRS2/NOS2/HADHB	5
GO:0008645	hexose transmembrane transport	3/126	114/18866	0.0409606	0.447484	0.42421	C3/IRS2/ITLN1	3
GO:0009062	fatty acid catabolic process	3/126	114/18866	0.0409606	0.447484	0.42421	AUH/IRS2/HADHB	3
GO:0072511	divalent inorganic cation transport	7/126	478/18866	0.0414396	0.450295	0.426876	CLCA1/CORO1A/GEM/KCNE3/RAMP2/TSPAN13/RYR3	7
GO:0031623	receptor internalization	3/126	115/18866	0.0418591	0.452435	0.428904	AP2B1/RAMP2/CXCL8	3
GO:0002686	negative regulation of leukocyte migration	2/126	49/18866	0.0424402	0.453887	0.43028	SLIT2/APOD	2
GO:2000107	negative regulation of leukocyte apoptotic process	2/126	49/18866	0.0424402	0.453887	0.43028	IRS2/PIP	2
GO:0015749	monosaccharide transmembrane transport	3/126	116/18866	0.0427676	0.454993	0.431329	C3/IRS2/ITLN1	3
GO:0072676	lymphocyte migration	3/126	117/18866	0.0436859	0.462342	0.438296	CCL26/APOD/CCL18	3
GO:0034219	carbohydrate transmembrane transport	3/126	118/18866	0.044614	0.469719	0.445289	C3/IRS2/ITLN1	3
GO:0043277	apoptotic cell clearance	2/126	51/18866	0.0456206	0.47784	0.452988	ALOX15/C3	2
GO:0031099	regeneration	4/126	201/18866	0.0459282	0.478596	0.453704	POSTN/APOD/PCNA/MTPN	4
GO:0001912	positive regulation of leukocyte mediated cytotoxicity	2/126	52/18866	0.0472428	0.482399	0.45731	CD1E/NOS2	2
GO:0010883	regulation of lipid storage	2/126	52/18866	0.0472428	0.482399	0.45731	C3/ZC3H12A	2
GO:0071622	regulation of granulocyte chemotaxis	2/126	52/18866	0.0472428	0.482399	0.45731	SLIT2/CXCL8	2
GO:2001258	negative regulation of cation channel activity	2/126	52/18866	0.0472428	0.482399	0.45731	GEM/KCNE3	2
GO:0006690	icosanoid metabolic process	3/126	122/18866	0.0484243	0.483359	0.45822	ALOX15/PTGS1/TLR2	3
GO:0045744	negative regulation of G protein-coupled receptor signaling pathway	2/126	53/18866	0.048886	0.483359	0.45822	MRAP2/CXCL8	2
GO:0070482	response to oxygen levels	6/126	396/18866	0.0498902	0.483359	0.45822	CLCA1/NOS2/POSTN/RAMP2/TLR2/HYOU1	6

## Sheet: Fig 3d
ID	Description	GeneRatio	BgRatio	pvalue	p.adjust	qvalue	geneID	Count
GO:1900025	negative regulation of substrate adhesion-dependent cell spreading	2/100	13/18866	0.00208858	0.467686	0.46655	RCC2/POSTN	2
GO:0007528	neuromuscular junction development	3/100	50/18866	0.00236413	0.467686	0.46655	COL4A5/FZD9/ERBB2	3
GO:0000041	transition metal ion transport	4/100	129/18866	0.00493364	0.467686	0.46655	ASIC3/SLC25A28/TFRC/SCO2	4
GO:0015669	gas transport	2/100	20/18866	0.00496618	0.467686	0.46655	HBG2/AQP5	2
GO:0043062	extracellular structure organization	7/100	396/18866	0.00512387	0.467686	0.46655	TEX14/MMP10/COL4A5/TPSAB1/SULF2/POSTN/FBLN5	7
GO:0002703	regulation of leukocyte mediated immunity	5/100	211/18866	0.00532324	0.467686	0.46655	TFRC/SUSD4/NOS2/SERPINB4/TRAF6	5
GO:0009083	branched-chain amino acid catabolic process	2/100	22/18866	0.00599639	0.467686	0.46655	MCCC1/AUH	2
GO:0071157	negative regulation of cell cycle arrest	2/100	22/18866	0.00599639	0.467686	0.46655	FZD9/RPL23	2
GO:0070977	bone maturation	2/100	23/18866	0.00654491	0.467686	0.46655	RYR1/FGFR3	2
GO:0009081	branched-chain amino acid metabolic process	2/100	25/18866	0.00770755	0.467686	0.46655	MCCC1/AUH	2
GO:0071695	anatomical structure maturation	5/100	235/18866	0.00830326	0.467686	0.46655	WDR77/RYR1/CDH3/FGFR3/ARCN1	5
GO:0006826	iron ion transport	3/100	79/18866	0.00854033	0.467686	0.46655	ASIC3/SLC25A28/TFRC	3
GO:0048799	animal organ maturation	2/100	27/18866	0.00895606	0.467686	0.46655	RYR1/FGFR3	2
GO:0002706	regulation of lymphocyte mediated immunity	4/100	154/18866	0.00913639	0.467686	0.46655	TFRC/SUSD4/SERPINB4/TRAF6	4
GO:0098868	bone growth	2/100	31/18866	0.0117031	0.467686	0.46655	FGFR3/FBLN5	2
GO:0042129	regulation of T cell proliferation	4/100	167/18866	0.0120328	0.467686	0.46655	TFRC/TRAF6/ERBB2/VTCN1	4
GO:0048741	skeletal muscle fiber development	2/100	32/18866	0.0124405	0.467686	0.46655	RYR1/DNER	2
GO:0031341	regulation of cell killing	3/100	92/18866	0.0129099	0.467686	0.46655	CR1L/NOS2/SERPINB4	3
GO:0008608	attachment of spindle microtubules to kinetochore	2/100	34/18866	0.0139748	0.467686	0.46655	TEX14/RCC2	2
GO:0014904	myotube cell development	2/100	35/18866	0.014771	0.467686	0.46655	RYR1/DNER	2
GO:0044743	protein transmembrane import into intracellular organelle	2/100	35/18866	0.014771	0.467686	0.46655	PEX6/TOMM40L	2
GO:0042102	positive regulation of T cell proliferation	3/100	101/18866	0.0165587	0.467686	0.46655	TFRC/TRAF6/VTCN1	3
GO:0016054	organic acid catabolic process	5/100	282/18866	0.0171563	0.467686	0.46655	MECR/CYP4F3/MCCC1/NOS2/AUH	5
GO:0046395	carboxylic acid catabolic process	5/100	282/18866	0.0171563	0.467686	0.46655	MECR/CYP4F3/MCCC1/NOS2/AUH	5
GO:0048709	oligodendrocyte differentiation	3/100	103/18866	0.0174401	0.467686	0.46655	PLP1/MED12/ERBB2	3
GO:0045333	cellular respiration	4/100	187/18866	0.0175386	0.467686	0.46655	NDUFB11/NOS2/UQCRFS1/SCO2	4
GO:1901606	alpha-amino acid catabolic process	3/100	104/18866	0.0178904	0.467686	0.46655	MCCC1/NOS2/AUH	3
GO:0021700	developmental maturation	5/100	287/18866	0.0183639	0.467686	0.46655	WDR77/RYR1/CDH3/FGFR3/ARCN1	5
GO:0030198	extracellular matrix organization	6/100	395/18866	0.0186263	0.467686	0.46655	MMP10/COL4A5/TPSAB1/SULF2/POSTN/FBLN5	6
GO:0006631	fatty acid metabolic process	6/100	396/18866	0.018834	0.467686	0.46655	MECR/PLP1/CYP4F3/ECHDC3/AUH/ERLIN1	6
GO:0042098	T cell proliferation	4/100	195/18866	0.0201165	0.467686	0.46655	TFRC/TRAF6/ERBB2/VTCN1	4
GO:0002707	negative regulation of lymphocyte mediated immunity	2/100	42/18866	0.020869	0.467686	0.46655	SUSD4/SERPINB4	2
GO:0001953	negative regulation of cell-matrix adhesion	2/100	43/18866	0.0218125	0.467686	0.46655	RCC2/POSTN	2
GO:0031099	regeneration	4/100	201/18866	0.0221957	0.467686	0.46655	FZD9/SULF2/POSTN/PTPRU	4
GO:0002223	stimulatory C-type lectin receptor signaling pathway	3/100	113/18866	0.0222347	0.467686	0.46655	MUC12/MUC2/TRAF6	3
GO:0009062	fatty acid catabolic process	3/100	114/18866	0.0227498	0.467686	0.46655	MECR/CYP4F3/AUH	3
GO:1901028	regulation of mitochondrial outer membrane permeabilization involved in apoptotic signaling pathway	2/100	45/18866	0.0237514	0.467686	0.46655	FZD9/CHCHD10	2
GO:0045088	regulation of innate immune response	5/100	307/18866	0.0237532	0.467686	0.46655	MUC12/MUC2/SUSD4/SERPINB4/TRAF6	5
GO:0002220	innate immune response activating cell surface receptor signaling pathway	3/100	116/18866	0.0237994	0.467686	0.46655	MUC12/MUC2/TRAF6	3
GO:0022904	respiratory electron transport chain	3/100	116/18866	0.0237994	0.467686	0.46655	NDUFB11/UQCRFS1/SCO2	3
GO:0002758	innate immune response-activating signal transduction	3/100	117/18866	0.024334	0.467686	0.46655	MUC12/MUC2/TRAF6	3
GO:0014003	oligodendrocyte development	2/100	47/18866	0.0257584	0.467686	0.46655	PLP1/MED12	2
GO:0009063	cellular amino acid catabolic process	3/100	124/18866	0.0282573	0.467686	0.46655	MCCC1/NOS2/AUH	3
GO:0003014	renal system process	3/100	125/18866	0.0288436	0.467686	0.46655	HSD11B2/MLLT6/SULF2	3
GO:0050670	regulation of lymphocyte proliferation	4/100	219/18866	0.0292013	0.467686	0.46655	TFRC/TRAF6/ERBB2/VTCN1	4
GO:0065002	intracellular protein transmembrane transport	2/100	51/18866	0.0299702	0.467686	0.46655	PEX6/TOMM40L	2
GO:0071621	granulocyte chemotaxis	3/100	127/18866	0.0300356	0.467686	0.46655	PIP5K1C/CXCL5/S100A14	3
GO:0032944	regulation of mononuclear cell proliferation	4/100	221/18866	0.0300519	0.467686	0.46655	TFRC/TRAF6/ERBB2/VTCN1	4
GO:0002704	negative regulation of leukocyte mediated immunity	2/100	52/18866	0.0310632	0.467686	0.46655	SUSD4/SERPINB4	2
GO:0055078	sodium ion homeostasis	2/100	52/18866	0.0310632	0.467686	0.46655	MLLT6/ATP12A	2
GO:1900024	regulation of substrate adhesion-dependent cell spreading	2/100	53/18866	0.0321718	0.467686	0.46655	RCC2/POSTN	2
GO:0010001	glial cell differentiation	4/100	230/18866	0.0340607	0.467686	0.46655	PLP1/MED12/DNER/ERBB2	4
GO:0060070	canonical Wnt signaling pathway	5/100	339/18866	0.034334	0.467686	0.46655	FZD9/SULF2/CDH3/MED12/PTPRU	5
GO:0097345	mitochondrial outer membrane permeabilization	2/100	55/18866	0.0344352	0.467686	0.46655	FZD9/CHCHD10	2
GO:0030595	leukocyte chemotaxis	4/100	232/18866	0.034992	0.467686	0.46655	PIP5K1C/CXCL16/CXCL5/S100A14	4
GO:0002712	regulation of B cell mediated immunity	2/100	56/18866	0.0355895	0.467686	0.46655	TFRC/SUSD4	2
GO:0002889	regulation of immunoglobulin mediated immune response	2/100	56/18866	0.0355895	0.467686	0.46655	TFRC/SUSD4	2
GO:0050671	positive regulation of lymphocyte proliferation	3/100	136/18866	0.0357172	0.467686	0.46655	TFRC/TRAF6/VTCN1	3
GO:0032946	positive regulation of mononuclear cell proliferation	3/100	137/18866	0.0363804	0.467686	0.46655	TFRC/TRAF6/VTCN1	3
GO:0044242	cellular lipid catabolic process	4/100	236/18866	0.0368987	0.467686	0.46655	MECR/CYP4F3/GLA/AUH	4
GO:0002705	positive regulation of leukocyte mediated immunity	3/100	138/18866	0.0370499	0.467686	0.46655	TFRC/NOS2/TRAF6	3
GO:0055076	transition metal ion homeostasis	3/100	138/18866	0.0370499	0.467686	0.46655	SLC25A28/TFRC/SCO2	3
GO:0072329	monocarboxylic acid catabolic process	3/100	138/18866	0.0370499	0.467686	0.46655	MECR/CYP4F3/AUH	3
GO:0070663	regulation of leukocyte proliferation	4/100	240/18866	0.0388645	0.467686	0.46655	TFRC/TRAF6/ERBB2/VTCN1	4
GO:0002697	regulation of immune effector process	6/100	470/18866	0.0389221	0.467686	0.46655	TFRC/SUSD4/CR1L/NOS2/SERPINB4/TRAF6	6
GO:0051289	protein homotetramerization	2/100	59/18866	0.039141	0.467686	0.46655	RYR1/AQP5	2
GO:0006814	sodium ion transport	4/100	241/18866	0.0393652	0.467686	0.46655	ASIC3/MLLT6/ATP12A/SLC9A3	4
GO:1903320	regulation of protein modification by small protein conjugation or removal	4/100	242/18866	0.0398696	0.467686	0.46655	RPL23/TRAF6/HSPBP1/TRIM21	4
GO:0010823	negative regulation of mitochondrion organization	2/100	60/18866	0.0403537	0.467686	0.46655	FZD9/TFRC	2
GO:0048747	muscle fiber development	2/100	60/18866	0.0403537	0.467686	0.46655	RYR1/DNER	2
GO:0071806	protein transmembrane transport	2/100	60/18866	0.0403537	0.467686	0.46655	PEX6/TOMM40L	2
GO:0002218	activation of innate immune response	3/100	144/18866	0.0411995	0.467686	0.46655	MUC12/MUC2/TRAF6	3
GO:0016266	O-glycan processing	2/100	61/18866	0.0415805	0.467686	0.46655	MUC12/MUC2	2
GO:1902110	positive regulation of mitochondrial membrane permeability involved in apoptotic process	2/100	61/18866	0.0415805	0.467686	0.46655	FZD9/CHCHD10	2
GO:0044344	cellular response to fibroblast growth factor stimulus	3/100	146/18866	0.0426328	0.467686	0.46655	SULF2/FGFR3/POSTN	3
GO:0045824	negative regulation of innate immune response	2/100	62/18866	0.0428213	0.467686	0.46655	SUSD4/SERPINB4	2
GO:0048857	neural nucleus development	2/100	62/18866	0.0428213	0.467686	0.46655	PLP1/PHOX2A	2
GO:1902686	mitochondrial outer membrane permeabilization involved in programmed cell death	2/100	63/18866	0.0440758	0.467686	0.46655	FZD9/CHCHD10	2
GO:0006119	oxidative phosphorylation	3/100	149/18866	0.0448293	0.467686	0.46655	NDUFB11/CHCHD10/UQCRFS1	3
GO:0042130	negative regulation of T cell proliferation	2/100	64/18866	0.0453439	0.467686	0.46655	ERBB2/VTCN1	2
GO:0045453	bone resorption	2/100	64/18866	0.0453439	0.467686	0.46655	TFRC/TRAF6	2
GO:0070665	positive regulation of leukocyte proliferation	3/100	150/18866	0.0455739	0.467686	0.46655	TFRC/TRAF6/VTCN1	3
GO:0090263	positive regulation of canonical Wnt signaling pathway	3/100	150/18866	0.0455739	0.467686	0.46655	FZD9/SULF2/CDH3	3
GO:0097530	granulocyte migration	3/100	150/18866	0.0455739	0.467686	0.46655	PIP5K1C/CXCL5/S100A14	3
GO:0016049	cell growth	6/100	490/18866	0.046064	0.467686	0.46655	CXCL16/MUC12/POSTN/RGS2/FBLN5/ERBB2	6
GO:0035794	positive regulation of mitochondrial membrane permeability	2/100	65/18866	0.0466255	0.467686	0.46655	FZD9/CHCHD10	2
GO:0002822	regulation of adaptive immune response based on somatic recombination of immune receptors built from immunoglobulin superfamily domains	3/100	153/18866	0.0478443	0.467686	0.46655	TFRC/SUSD4/TRAF6	3
GO:0071774	response to fibroblast growth factor	3/100	153/18866	0.0478443	0.467686	0.46655	SULF2/FGFR3/POSTN	3
GO:0032768	regulation of monooxygenase activity	2/100	66/18866	0.0479203	0.467686	0.46655	GLA/CDH3	2
GO:0034394	protein localization to cell surface	2/100	66/18866	0.0479203	0.467686	0.46655	PTPRU/FBLN5	2
GO:1902108	regulation of mitochondrial membrane permeability involved in apoptotic process	2/100	66/18866	0.0479203	0.467686	0.46655	FZD9/CHCHD10	2
GO:0034332	adherens junction organization	2/100	67/18866	0.0492281	0.467686	0.46655	PIP5K1C/CDH3	2
GO:1905710	positive regulation of membrane permeability	2/100	67/18866	0.0492281	0.467686	0.46655	FZD9/CHCHD10	2

## Sheet: Fig 3f
ID	Description	GeneRatio	BgRatio	pvalue	p.adjust	qvalue	geneID	Count
GO:0019883	antigen processing and presentation of endogenous antigen	9/445	24/18866	1.99163e-09	8.39072e-06	7.80508e-06	ATG5/CD1E/TAPBP/HLA-G/HLA-C/HLA-B/CD74/AZGP1/HLA-A	9
GO:0060333	interferon-gamma-mediated signaling pathway	14/445	91/18866	2.74645e-08	5.78539e-05	5.38159e-05	HLA-DQB1/TRIM31/HLA-DQA2/HLA-G/CDC37/HLA-C/GBP2/HLA-DQA1/HLA-B/HLA-DRB1/HLA-DQB2/TP53/TRIM68/HLA-A	14
GO:0071346	cellular response to interferon-gamma	19/445	182/18866	6.51737e-08	7.51214e-05	6.98782e-05	HLA-DQB1/TRIM31/HLA-DQA2/AQP4/RAB43/HLA-G/CDC37/HLA-C/GBP2/HLA-DQA1/HLA-B/SIRPA/HLA-DRB1/HLA-DQB2/CCL26/TP53/GBP5/TRIM68/HLA-A	19
GO:0034341	response to interferon-gamma	20/445	202/18866	7.13234e-08	7.51214e-05	6.98782e-05	HLA-DQB1/SNCA/TRIM31/HLA-DQA2/AQP4/RAB43/HLA-G/CDC37/HLA-C/GBP2/HLA-DQA1/HLA-B/SIRPA/HLA-DRB1/HLA-DQB2/CCL26/TP53/GBP5/TRIM68/HLA-A	20
GO:0097193	intrinsic apoptotic signaling pathway	22/445	290/18866	1.64296e-06	0.00099474	0.000925311	GRINA/BCL2L1/DAB2IP/S100A8/TXNDC12/EP300/NKX3-1/BCAP31/AKT1/CREB3L1/MMP9/BMF/CD74/TNFRSF1B/HRAS/DDIT4/P4HB/SIRT1/TP53/CIDEB/S100A9/RPS27L	22
GO:0002483	antigen processing and presentation of endogenous peptide antigen	6/445	17/18866	1.65278e-06	0.00099474	0.000925311	TAPBP/HLA-G/HLA-C/HLA-B/AZGP1/HLA-A	6
GO:0019885	antigen processing and presentation of endogenous peptide antigen via MHC class I	6/445	17/18866	1.65278e-06	0.00099474	0.000925311	TAPBP/HLA-G/HLA-C/HLA-B/AZGP1/HLA-A	6
GO:2001242	regulation of intrinsic apoptotic signaling pathway	15/445	166/18866	9.51945e-06	0.00501318	0.00466328	GRINA/BCL2L1/S100A8/TXNDC12/NKX3-1/BCAP31/AKT1/CREB3L1/MMP9/BMF/CD74/P4HB/SIRT1/TP53/S100A9	15
GO:0035067	negative regulation of histone acetylation	5/445	16/18866	2.51527e-05	0.0117743	0.0109525	ATG5/SNCA/SPI1/SIRT1/CTBP1	5
GO:0046598	positive regulation of viral entry into host cell	4/445	10/18866	5.72928e-05	0.0219432	0.0204116	TRIM11/CD74/HLA-DRB1/P4HB	4
GO:0075294	positive regulation by symbiont of entry into host	4/445	10/18866	5.72928e-05	0.0219432	0.0204116	TRIM11/CD74/HLA-DRB1/P4HB	4
GO:2000757	negative regulation of peptidyl-lysine acetylation	5/445	19/18866	6.31531e-05	0.022172	0.0206245	ATG5/SNCA/SPI1/SIRT1/CTBP1	5
GO:0051348	negative regulation of transferase activity	19/445	296/18866	8.39135e-05	0.0271944	0.0252963	PRKAR2B/SNCA/MLLT1/DAB2IP/GMFB/PLK1/AKT1/SPRY4/SORL1/AKT1S1/MIDN/PKIG/PTPRH/SMAD7/SIRT1/TP53/PTPRT/GSK3A/ZNF675	19
GO:2001244	positive regulation of intrinsic apoptotic signaling pathway	8/445	62/18866	9.96747e-05	0.029995	0.0279014	BCL2L1/S100A8/NKX3-1/BCAP31/BMF/SIRT1/TP53/S100A9	8
GO:0034340	response to type I interferon	10/445	99/18866	0.000115424	0.0324187	0.030156	STAT2/IFI35/HLA-G/CDC37/HLA-C/GBP2/HLA-B/IFIT2/TRIM56/HLA-A	10
GO:0019882	antigen processing and presentation	16/445	232/18866	0.000132578	0.0349095	0.0324729	HLA-DQB1/ATG5/CD1E/TAPBP/HLA-DQA2/BCAP31/HLA-G/HLA-C/AP2M1/HLA-DQA1/HLA-B/CD74/HLA-DRB1/HLA-DQB2/AZGP1/HLA-A	16
GO:1901984	negative regulation of protein acetylation	5/445	23/18866	0.000169062	0.0418975	0.0389732	ATG5/SNCA/SPI1/SIRT1/CTBP1	5
GO:0048002	antigen processing and presentation of peptide antigen	14/445	194/18866	0.000215742	0.0504957	0.0469712	HLA-DQB1/TAPBP/HLA-DQA2/BCAP31/HLA-G/HLA-C/AP2M1/HLA-DQA1/HLA-B/CD74/HLA-DRB1/HLA-DQB2/AZGP1/HLA-A	14
GO:0046596	regulation of viral entry into host cell	6/445	38/18866	0.000242325	0.0533661	0.0496413	TRIM31/TRIM11/CD74/HLA-DRB1/P4HB/TRIM68	6
GO:0090239	regulation of histone H4 acetylation	4/445	14/18866	0.00025334	0.0533661	0.0496413	ATG5/SPI1/SIRT1/CTBP1	4
GO:2001233	regulation of apoptotic signaling pathway	22/445	413/18866	0.000350858	0.0703888	0.0654759	GRINA/GNAI2/BCL2L1/DAB2IP/S100A8/TXNDC12/NKX3-1/BCAP31/AKT1/SH3RF1/RB1CC1/CREB3L1/MMP9/BMF/CD74/P4HB/SIRT1/TP53/CIDEB/TMBIM1/S100A9/GSK3A	22
GO:0006457	protein folding	15/445	230/18866	0.000388349	0.0716072	0.0666093	SNRNP70/CHCHD4/GNAI2/GANAB/CDC37/RIC3/CLGN/MLEC/CCT4/CD74/PRKCSH/P4HB/PPIL1/DNAJB11/GRN	15
GO:0060337	type I interferon signaling pathway	9/445	95/18866	0.000407921	0.0716072	0.0666093	STAT2/IFI35/HLA-G/CDC37/HLA-C/GBP2/HLA-B/IFIT2/HLA-A	9
GO:0071357	cellular response to type I interferon	9/445	95/18866	0.000407921	0.0716072	0.0666093	STAT2/IFI35/HLA-G/CDC37/HLA-C/GBP2/HLA-B/IFIT2/HLA-A	9
GO:0001916	positive regulation of T cell mediated cytotoxicity	5/445	28/18866	0.000448102	0.075137	0.0698927	CD1E/HLA-G/HLA-B/AZGP1/HLA-A	5
GO:0019884	antigen processing and presentation of exogenous antigen	13/445	185/18866	0.000463699	0.075137	0.0698927	HLA-DQB1/CD1E/TAPBP/HLA-DQA2/HLA-G/HLA-C/AP2M1/HLA-DQA1/HLA-B/CD74/HLA-DRB1/HLA-DQB2/HLA-A	13
GO:1990778	protein localization to cell periphery	19/445	340/18866	0.000489637	0.0764015	0.0710689	ARHGEF16/BCL2L1/NECTIN3/PPP1R9B/PACS1/PLK1/RAB3D/AKT1/AP2M1/EPB41/SLC9A3R2/ARL6/HRAS/FLOT2/ZDHHC23/TTC7B/TMBIM1/FCHO2/BSG	19
GO:0043312	neutrophil degranulation	24/445	487/18866	0.000590276	0.0845517	0.0786503	CXCR2/GGH/GLA/SERPINB10/CEACAM6/LCN2/TCN1/S100A8/LPCAT1/RAB37/TRAPPC1/RAB3D/HLA-C/HLA-B/MMP9/MLEC/SIRPA/TNFRSF1B/DERA/PPBP/TMBIM1/S100A9/FCGR3B/GRN	24
GO:0031057	negative regulation of histone modification	6/445	45/18866	0.000622146	0.0845517	0.0786503	ATG5/SNCA/SPI1/OTUB1/SIRT1/CTBP1	6
GO:0042771	intrinsic apoptotic signaling pathway in response to DNA damage by p53 class mediator	6/445	45/18866	0.000622146	0.0845517	0.0786503	EP300/CD74/DDIT4/SIRT1/TP53/RPS27L	6
GO:0052372	modulation by symbiont of entry into host	6/445	45/18866	0.000622146	0.0845517	0.0786503	TRIM31/TRIM11/CD74/HLA-DRB1/P4HB/TRIM68	6
GO:0002283	neutrophil activation involved in immune response	24/445	490/18866	0.000643352	0.0847014	0.0787895	CXCR2/GGH/GLA/SERPINB10/CEACAM6/LCN2/TCN1/S100A8/LPCAT1/RAB37/TRAPPC1/RAB3D/HLA-C/HLA-B/MMP9/MLEC/SIRPA/TNFRSF1B/DERA/PPBP/TMBIM1/S100A9/FCGR3B/GRN	24
GO:0033673	negative regulation of kinase activity	16/445	268/18866	0.000663801	0.0847452	0.0788303	PRKAR2B/SNCA/MLLT1/DAB2IP/GMFB/PLK1/AKT1/SPRY4/SORL1/AKT1S1/MIDN/PKIG/PTPRH/SIRT1/PTPRT/ZNF675	16
GO:0070059	intrinsic apoptotic signaling pathway in response to endoplasmic reticulum stress	7/445	63/18866	0.000686281	0.0850383	0.0791029	GRINA/BCL2L1/DAB2IP/TXNDC12/CREB3L1/SIRT1/TP53	7
GO:0032780	negative regulation of ATPase activity	4/445	18/18866	0.000718594	0.0859887	0.0799869	TNNI3/MNAT1/SIRT1/TP53	4
GO:0008630	intrinsic apoptotic signaling pathway in response to DNA damage	9/445	103/18866	0.000738656	0.0859887	0.0799869	BCL2L1/EP300/CD74/TNFRSF1B/DDIT4/SIRT1/TP53/CIDEB/RPS27L	9
GO:1905268	negative regulation of chromatin organization	7/445	64/18866	0.000755182	0.0859887	0.0799869	ATG5/SNCA/SPI1/HMGA1/OTUB1/SIRT1/CTBP1	7
GO:0006469	negative regulation of protein kinase activity	15/445	246/18866	0.000781282	0.0866195	0.0805737	PRKAR2B/SNCA/MLLT1/DAB2IP/GMFB/PLK1/AKT1/SPRY4/SORL1/AKT1S1/PKIG/PTPRH/SIRT1/PTPRT/ZNF675	15
GO:1902235	regulation of endoplasmic reticulum stress-induced intrinsic apoptotic signaling pathway	5/445	32/18866	0.000849727	0.0896926	0.0834323	GRINA/BCL2L1/TXNDC12/CREB3L1/SIRT1	5
GO:0033044	regulation of chromosome organization	19/445	356/18866	0.000851579	0.0896926	0.0834323	ATG5/PARG/SNCA/RPS6KA5/SPI1/KMT2B/TEX14/HMGA1/PLK1/TACC3/CCT4/OTUB1/MNAT1/RIOK2/LIG4/SIRT1/TP53/CTBP1/SSRP1	19
GO:0051346	negative regulation of hydrolase activity	23/445	473/18866	0.000913236	0.0922582	0.0858189	SNCA/SLIT2/SERPINB10/TNNI3/GNAI2/DAB2IP/PPP4R4/COL7A1/PPP1R9B/PCSK1N/AKT1/SERPINI1/SORL1/SH3RF1/LMTK2/CST1/EPPIN/MMP9/MNAT1/HRAS/CST4/SIRT1/TP53	23
GO:0001933	negative regulation of protein phosphorylation	22/445	444/18866	0.000919735	0.0922582	0.0858189	PRKAR2B/SNCA/MLLT1/SLIT2/DAB2IP/LMO3/GMFB/PLK1/LRRK1/AKT1/SPRY4/SORL1/AKT1S1/IGFBP3/SIRPA/PKIG/PTPRH/DDIT4/SMAD7/SIRT1/PTPRT/ZNF675	22
GO:0045920	negative regulation of exocytosis	5/445	33/18866	0.000982285	0.094481	0.0878866	SNCA/NOTCH1/GNAI2/RAB33B/ADRA2A	5
GO:0090199	regulation of release of cytochrome c from mitochondria	6/445	49/18866	0.000986747	0.094481	0.0878866	BCL2L1/AKT1/MMP9/BMF/TP53/CIDEB	6
GO:0051262	protein tetramerization	8/445	87/18866	0.00103267	0.0950612	0.0884263	SNCA/GOLGA2/AQP4/HLA-DRB1/CRYZ/TP53/GBP5/KCNJ2	8
GO:0002478	antigen processing and presentation of exogenous peptide antigen	12/445	177/18866	0.00103793	0.0950612	0.0884263	HLA-DQB1/TAPBP/HLA-DQA2/HLA-G/HLA-C/AP2M1/HLA-DQA1/HLA-B/CD74/HLA-DRB1/HLA-DQB2/HLA-A	12
GO:1902236	negative regulation of endoplasmic reticulum stress-induced intrinsic apoptotic signaling pathway	4/445	20/18866	0.00109608	0.0962613	0.0895426	GRINA/BCL2L1/TXNDC12/CREB3L1	4
GO:0072659	protein localization to plasma membrane	16/445	281/18866	0.00109673	0.0962613	0.0895426	ARHGEF16/BCL2L1/NECTIN3/PPP1R9B/PACS1/RAB3D/AKT1/AP2M1/SLC9A3R2/ARL6/FLOT2/ZDHHC23/TTC7B/TMBIM1/FCHO2/BSG	16
GO:0043276	anoikis	5/445	34/18866	0.0011296	0.0971229	0.090344	NOTCH1/CEACAM6/AKT1/CEACAM5/BMF	5
GO:0042326	negative regulation of phosphorylation	23/445	484/18866	0.00123754	0.104275	0.0969972	PRKAR2B/SNCA/MLLT1/SLIT2/DAB2IP/LMO3/GMFB/PLK1/LRRK1/AKT1/SPRY4/SORL1/AKT1S1/MIDN/IGFBP3/SIRPA/PKIG/PTPRH/DDIT4/SMAD7/SIRT1/PTPRT/ZNF675	23
GO:0001914	regulation of T cell mediated cytotoxicity	5/445	35/18866	0.00129266	0.106784	0.099331	CD1E/HLA-G/HLA-B/AZGP1/HLA-A	5
GO:0003177	pulmonary valve development	4/445	21/18866	0.00132897	0.107672	0.100157	NOTCH1/SLIT2/HEY2/TNFRSF1B	4
GO:0002664	regulation of T cell tolerance induction	3/445	10/18866	0.00138244	0.107876	0.100347	HLA-G/HLA-B/IDO1	3
GO:2001235	positive regulation of apoptotic signaling pathway	12/445	183/18866	0.0013827	0.107876	0.100347	BCL2L1/DAB2IP/S100A8/NKX3-1/BCAP31/MMP9/BMF/SIRT1/TP53/CIDEB/S100A9/GSK3A	12
GO:0019730	antimicrobial humoral response	10/445	137/18866	0.00154033	0.11799	0.109754	LCN2/S100A8/ITLN1/TF/EPPIN/PPBP/S100A9/BPIFB2/HLA-A/DEFB4A	10
GO:0002709	regulation of T cell mediated immunity	7/445	73/18866	0.00165261	0.124329	0.115651	CD1E/HLA-G/HLA-B/TNFRSF1B/SMAD7/AZGP1/HLA-A	7
GO:0035065	regulation of histone acetylation	6/445	55/18866	0.00181684	0.126682	0.11784	ATG5/SNCA/RPS6KA5/SPI1/SIRT1/CTBP1	6
GO:0050879	multicellular organismal movement	6/445	55/18866	0.00181684	0.126682	0.11784	TNNI2/TNNI3/MYH14/JSRP1/MAP1A/KCNJ2	6
GO:0050881	musculoskeletal movement	6/445	55/18866	0.00181684	0.126682	0.11784	TNNI2/TNNI3/MYH14/JSRP1/MAP1A/KCNJ2	6
GO:0072697	protein localization to cell cortex	3/445	11/18866	0.00186772	0.126682	0.11784	PPP1R9B/PLK1/EPB41	3
GO:2000480	negative regulation of cAMP-dependent protein kinase activity	3/445	11/18866	0.00186772	0.126682	0.11784	PRKAR2B/PKIG/SIRT1	3
GO:0009225	nucleotide-sugar metabolic process	5/445	38/18866	0.00188632	0.126682	0.11784	PARG/GMDS/GNPDA2/UGDH/GSK3A	5
GO:0090343	positive regulation of cell aging	4/445	23/18866	0.00189437	0.126682	0.11784	HMGA1/HLA-G/SIRT1/TP53	4
GO:2001243	negative regulation of intrinsic apoptotic signaling pathway	8/445	98/18866	0.00222314	0.146345	0.13613	GRINA/BCL2L1/TXNDC12/AKT1/CREB3L1/MMP9/CD74/SIRT1	8
GO:1902275	regulation of chromatin organization	12/445	195/18866	0.0023578	0.151602	0.141021	ATG5/PARG/SNCA/RPS6KA5/SPI1/KMT2B/HMGA1/OTUB1/SIRT1/TP53/CTBP1/SSRP1	12
GO:0002517	T cell tolerance induction	3/445	12/18866	0.00244693	0.151602	0.141021	HLA-G/HLA-B/IDO1	3
GO:0051095	regulation of helicase activity	3/445	12/18866	0.00244693	0.151602	0.141021	MNAT1/SIRT1/TP53	3
GO:0070278	extracellular matrix constituent secretion	3/445	12/18866	0.00244693	0.151602	0.141021	NOTCH1/CREB3L1/TNFRSF1B	3
GO:1904375	regulation of protein localization to cell periphery	9/445	123/18866	0.00256686	0.156727	0.145788	ARHGEF16/BCL2L1/PPP1R9B/PLK1/AKT1/AP2M1/EPB41/HRAS/TMBIM1	9
GO:2001251	negative regulation of chromosome organization	10/445	148/18866	0.00272411	0.163953	0.152509	ATG5/SNCA/SPI1/TEX14/HMGA1/PLK1/OTUB1/MNAT1/SIRT1/CTBP1	10
GO:0001836	release of cytochrome c from mitochondria	6/445	60/18866	0.00284308	0.16737	0.155688	BCL2L1/AKT1/MMP9/BMF/TP53/CIDEB	6
GO:0031056	regulation of histone modification	10/445	149/18866	0.00286034	0.16737	0.155688	ATG5/PARG/SNCA/RPS6KA5/SPI1/KMT2B/OTUB1/SIRT1/TP53/CTBP1	10
GO:0030593	neutrophil chemotaxis	8/445	103/18866	0.00303464	0.173675	0.161553	CXCR2/CSF3R/SLIT2/S100A8/CD74/PPBP/CCL26/S100A9	8
GO:0016266	O-glycan processing	6/445	61/18866	0.00309177	0.173675	0.161553	MUC12/B3GNT6/GALNT6/MUC5AC/MUC2/MUC13	6
GO:2000756	regulation of peptidyl-lysine acetylation	6/445	61/18866	0.00309177	0.173675	0.161553	ATG5/SNCA/RPS6KA5/SPI1/SIRT1/CTBP1	6
GO:0045862	positive regulation of proteolysis	18/445	370/18866	0.0031683	0.174249	0.162087	SNCA/CYFIP2/DAB2IP/S100A8/DET1/NKX3-1/BCAP31/PLK1/AKT1/ADRA2A/TNFRSF1B/SMAD7/SIRT1/CIDEB/S100A9/RPS27L/GSK3A/GRN	18
GO:0071621	granulocyte chemotaxis	9/445	127/18866	0.0031847	0.174249	0.162087	CXCR2/TRPV4/CSF3R/SLIT2/S100A8/CD74/PPBP/CCL26/S100A9	9
GO:0003009	skeletal muscle contraction	5/445	43/18866	0.00328568	0.177469	0.165082	TNNI2/TNNI3/MYH14/JSRP1/KCNJ2	5
GO:0051259	protein complex oligomerization	13/445	231/18866	0.00344137	0.183525	0.170716	SNCA/GOLGA2/ITLN1/KCNA1/AQP4/HLA-G/UGDH/CD74/HLA-DRB1/CRYZ/TP53/GBP5/KCNJ2	13
GO:1900078	positive regulation of cellular response to insulin stimulus	4/445	27/18866	0.00348565	0.183563	0.170751	ECHDC3/GNAI2/SORL1/SIRT1	4
GO:0052548	regulation of endopeptidase activity	20/445	434/18866	0.00356095	0.184581	0.171698	SNCA/CYFIP2/SERPINB10/S100A8/COL7A1/PCSK1N/NKX3-1/BCAP31/AKT1/SERPINI1/SORL1/SH3RF1/CST1/EPPIN/MMP9/CST4/SIRT1/CIDEB/S100A9/RPS27L	20
GO:0006493	protein O-linked glycosylation	8/445	106/18866	0.003622	0.184581	0.171698	POGLUT1/MUC12/B3GNT6/GALNT6/MUC5AC/MUC2/MUC13/POMGNT2	8
GO:0001913	T cell mediated cytotoxicity	5/445	44/18866	0.00363641	0.184581	0.171698	CD1E/HLA-G/HLA-B/AZGP1/HLA-A	5
GO:0052547	regulation of peptidase activity	21/445	466/18866	0.00370093	0.185619	0.172664	SNCA/CYFIP2/SERPINB10/S100A8/COL7A1/PCSK1N/NKX3-1/BCAP31/AKT1/SERPINI1/SORL1/SH3RF1/CST1/EPPIN/MMP9/CST4/SIRT1/CIDEB/S100A9/RPS27L/GRN	21
GO:0002475	antigen processing and presentation via MHC class Ib	3/445	14/18866	0.00390907	0.185798	0.17283	CD1E/HLA-G/AZGP1	3
GO:0003214	cardiac left ventricle morphogenesis	3/445	14/18866	0.00390907	0.185798	0.17283	NOTCH1/HEY2/GSK3A	3
GO:0044804	autophagy of nucleus	3/445	14/18866	0.00390907	0.185798	0.17283	ATG5/ATG9B/RB1CC1	3
GO:2001279	regulation of unsaturated fatty acid biosynthetic process	3/445	14/18866	0.00390907	0.185798	0.17283	ABCD2/CD74/SIRT1	3
GO:0034067	protein localization to Golgi apparatus	4/445	28/18866	0.00399191	0.185798	0.17283	PACS1/SORL1/RAB33B/GBP5	4
GO:0090200	positive regulation of release of cytochrome c from mitochondria	4/445	28/18866	0.00399191	0.185798	0.17283	MMP9/BMF/TP53/CIDEB	4
GO:0014002	astrocyte development	5/445	45/18866	0.0040132	0.185798	0.17283	S100A8/TSPAN2/S100A9/LAMB2/GRN	5
GO:0034976	response to endoplasmic reticulum stress	15/445	294/18866	0.00439689	0.200098	0.186132	GRINA/BCL2L1/DAB2IP/TXNDC12/EP300/BCAP31/SHC1/CLGN/CREB3L1/BHLHA15/P4HB/SIRT1/TP53/GSK3A/DNAJB11	15
GO:0032007	negative regulation of TOR signaling	5/445	46/18866	0.00441707	0.200098	0.186132	AKT1S1/BMT2/DDIT4/SIRT1/GSK3A	5
GO:0006289	nucleotide-excision repair	8/445	110/18866	0.0045377	0.203376	0.189181	POLD4/EP300/RFC4/MNAT1/POLR2A/LIG4/SIRT1/TP53	8
GO:0051701	interaction with host	12/445	212/18866	0.00463422	0.205516	0.191171	ATG5/TRIM31/VPS18/BCL2L1/TRIM11/DDX39B/CD74/THOC7/HLA-DRB1/P4HB/TRIM68/CDHR3	12
GO:0070371	ERK1 and ERK2 cascade	16/445	325/18866	0.00468358	0.205541	0.191195	MAP2K2/NOTCH1/TRPV4/GNAI2/DAB2IP/LMO3/SHC1/TF/SPRY4/ABCA7/KDR/CD74/SIRPA/HRAS/HLA-DRB1/CCL26	16
GO:0009100	glycoprotein metabolic process	19/445	415/18866	0.00475718	0.206015	0.191636	POGLUT1/MUC12/B3GNT6/GOLGA2/GALNT6/GANAB/MAN2A2/MUC5AC/CHPF/FUT3/HS6ST2/ABCA7/UGDH/PRKCSH/DPY19L2/SULF2/MUC2/MUC13/POMGNT2	19
GO:1903008	organelle disassembly	8/445	111/18866	0.00479218	0.206015	0.191636	ATG5/GOLGA2/KIF19/CDC37/ATG9B/RB1CC1/TP53/GSK3A	8
GO:0030225	macrophage differentiation	5/445	47/18866	0.00484907	0.206355	0.191952	SPI1/TSPAN2/MMP9/HLA-DRB1/SIRT1	5
GO:0061053	somite development	7/445	89/18866	0.00507276	0.213715	0.198799	POGLUT1/NOTCH1/EP300/NKX3-1/DMRT2/SIX4/TP53	7
GO:0002223	stimulatory C-type lectin receptor signaling pathway	8/445	113/18866	0.00533384	0.22249	0.206961	MUC12/RPS6KA5/ICAM3/MUC5AC/EP300/HRAS/MUC2/MUC13	8
GO:0010821	regulation of mitochondrion organization	11/445	191/18866	0.00578866	0.228653	0.212694	STAT2/BCL2L1/EP300/CDC37/AKT1/MMP9/KDR/BMF/TP53/CIDEB/GSK3A	11
GO:0015695	organic cation transport	5/445	49/18866	0.00580151	0.228653	0.212694	SNCA/GPM6B/SLC22A16/SLC22A4/SLC44A4	5
GO:0018198	peptidyl-cysteine modification	5/445	49/18866	0.00580151	0.228653	0.212694	CHCHD4/S100A8/RAB3D/ZDHHC23/S100A9	5
GO:0010934	macrophage cytokine production	3/445	16/18866	0.00580724	0.228653	0.212694	HLA-G/CD74/SIRT1	3
GO:0045953	negative regulation of natural killer cell mediated cytotoxicity	3/445	16/18866	0.00580724	0.228653	0.212694	HLA-G/HLA-B/HLA-A	3
GO:0051238	sequestering of metal ion	3/445	16/18866	0.00580724	0.228653	0.212694	LCN2/S100A8/S100A9	3
GO:0006023	aminoglycan biosynthetic process	8/445	115/18866	0.00592104	0.230976	0.214854	B3GNT6/CHPF/HAS3/HS6ST2/UGDH/SDC1/HS3ST2/CHST6	8
GO:1905897	regulation of response to endoplasmic reticulum stress	7/445	92/18866	0.00607505	0.231702	0.21553	GRINA/BCL2L1/DAB2IP/TXNDC12/BCAP31/CREB3L1/SIRT1	7
GO:0001756	somitogenesis	6/445	70/18866	0.00611816	0.231702	0.21553	POGLUT1/NOTCH1/EP300/NKX3-1/DMRT2/TP53	6
GO:0043967	histone H4 acetylation	6/445	70/18866	0.00611816	0.231702	0.21553	ATG5/SPI1/EP300/SIRT1/KANSL1/CTBP1	6
GO:0002220	innate immune response activating cell surface receptor signaling pathway	8/445	116/18866	0.00623246	0.231702	0.21553	MUC12/RPS6KA5/ICAM3/MUC5AC/EP300/HRAS/MUC2/MUC13	8
GO:0002711	positive regulation of T cell mediated immunity	5/445	50/18866	0.00632398	0.231702	0.21553	CD1E/HLA-G/HLA-B/AZGP1/HLA-A	5
GO:0043062	extracellular structure organization	18/445	396/18866	0.00635453	0.231702	0.21553	NOTCH1/ICAM3/COLGALT1/GPM6B/EGFL6/COL17A1/COL7A1/TEX14/HSD17B12/HAS3/CREB3L1/MMP9/KDR/TNFRSF1B/SULF2/CCDC80/LAMB2/BSG	18
GO:0045088	regulation of innate immune response	15/445	307/18866	0.00649378	0.231702	0.21553	MUC12/RPS6KA5/ICAM3/TRAFD1/MUC5AC/EP300/HLA-G/CDC37/HLA-B/HRAS/MUC2/MUC13/GBP5/HLA-A/GRN	15
GO:0003176	aortic valve development	4/445	32/18866	0.00651097	0.231702	0.21553	NOTCH1/SLIT2/HEY2/TNFRSF1B	4
GO:0042744	hydrogen peroxide catabolic process	4/445	32/18866	0.00651097	0.231702	0.21553	SNCA/HBM/DUOX2/HBQ1	4
GO:0002758	innate immune response-activating signal transduction	8/445	117/18866	0.00655616	0.231702	0.21553	MUC12/RPS6KA5/ICAM3/MUC5AC/EP300/HRAS/MUC2/MUC13	8
GO:0045912	negative regulation of carbohydrate metabolic process	5/445	51/18866	0.00687859	0.231702	0.21553	EP300/MIDN/DDIT4/TP53/GSK3A	5
GO:0002643	regulation of tolerance induction	3/445	17/18866	0.00692962	0.231702	0.21553	HLA-G/HLA-B/IDO1	3
GO:0002716	negative regulation of natural killer cell mediated immunity	3/445	17/18866	0.00692962	0.231702	0.21553	HLA-G/HLA-B/HLA-A	3
GO:0003184	pulmonary valve morphogenesis	3/445	17/18866	0.00692962	0.231702	0.21553	NOTCH1/SLIT2/HEY2	3
GO:0016045	detection of bacterium	3/445	17/18866	0.00692962	0.231702	0.21553	HLA-B/HLA-DRB1/HLA-A	3
GO:0070206	protein trimerization	3/445	17/18866	0.00692962	0.231702	0.21553	ITLN1/HLA-G/CD74	3
GO:1902992	negative regulation of amyloid precursor protein catabolic process	3/445	17/18866	0.00692962	0.231702	0.21553	SORL1/ABCA7/FLOT2	3
GO:2000811	negative regulation of anoikis	3/445	17/18866	0.00692962	0.231702	0.21553	NOTCH1/CEACAM6/CEACAM5	3
GO:0061515	myeloid cell development	6/445	72/18866	0.00701046	0.23256	0.216328	EP300/LRRK1/PIP4K2A/TSPAN2/ALAS2/FLVCR1	6
GO:0019692	deoxyribose phosphate metabolic process	4/445	33/18866	0.00727355	0.239402	0.222693	TBPL1/DCTPP1/DERA/DCK	4
GO:0001912	positive regulation of leukocyte mediated cytotoxicity	5/445	52/18866	0.00746634	0.242473	0.225549	CD1E/HLA-G/HLA-B/AZGP1/HLA-A	5
GO:0009101	glycoprotein biosynthetic process	16/445	342/18866	0.00752763	0.242473	0.225549	POGLUT1/MUC12/B3GNT6/GOLGA2/GALNT6/MAN2A2/MUC5AC/CHPF/FUT3/HS6ST2/ABCA7/UGDH/DPY19L2/MUC2/MUC13/POMGNT2	16
GO:0038127	ERBB signaling pathway	9/445	145/18866	0.0075395	0.242473	0.225549	RPS6KA5/DAB2IP/FAM83A/SHC1/CDC37/AKT1/ADRA2A/MMP9/EFEMP1	9
GO:0000045	autophagosome assembly	7/445	96/18866	0.00763245	0.243602	0.2266	ATG5/RAB43/RAB33B/PIP4K2A/ATG9B/RB1CC1/TMEM41B	7
GO:0001881	receptor recycling	4/445	34/18866	0.00809274	0.255022	0.237222	SNCA/SORL1/LMTK2/ECE1	4
GO:0006491	N-glycan processing	3/445	18/18866	0.00817183	0.255022	0.237222	GANAB/MAN2A2/PRKCSH	3
GO:0010832	negative regulation of myotube differentiation	3/445	18/18866	0.00817183	0.255022	0.237222	NOTCH1/BHLHA15/CEACAM5	3
GO:1990266	neutrophil migration	8/445	122/18866	0.00836924	0.257977	0.239971	CXCR2/CSF3R/SLIT2/S100A8/CD74/PPBP/CCL26/S100A9	8
GO:1900076	regulation of cellular response to insulin stimulus	6/445	75/18866	0.00852023	0.257977	0.239971	ECHDC3/BGLAP/GNAI2/SORL1/SIRT1/GSK3A	6
GO:1901983	regulation of protein acetylation	6/445	75/18866	0.00852023	0.257977	0.239971	ATG5/SNCA/RPS6KA5/SPI1/SIRT1/CTBP1	6
GO:0010675	regulation of cellular carbohydrate metabolic process	9/445	148/18866	0.0085727	0.257977	0.239971	SNCA/EP300/AKT1/MIDN/IGFBP3/DDIT4/SIRT1/TP53/GSK3A	9
GO:0071901	negative regulation of protein serine/threonine kinase activity	9/445	148/18866	0.0085727	0.257977	0.239971	PRKAR2B/DAB2IP/PLK1/AKT1/SPRY4/SORL1/PKIG/SIRT1/ZNF675	9
GO:0072593	reactive oxygen species metabolic process	14/445	288/18866	0.00875372	0.25915	0.241063	ATG5/SNCA/GLA/GNAI2/AKT1/ABCD2/HBM/DUOXA2/DUOX2/HBQ1/SLC7A2/SIRPA/DDIT4/TP53	14
GO:0007173	epidermal growth factor receptor signaling pathway	8/445	123/18866	0.00877288	0.25915	0.241063	RPS6KA5/DAB2IP/FAM83A/SHC1/AKT1/ADRA2A/MMP9/EFEMP1	8
GO:0009262	deoxyribonucleotide metabolic process	4/445	35/18866	0.00897017	0.25915	0.241063	TBPL1/DCTPP1/DERA/DCK	4
GO:0002474	antigen processing and presentation of peptide antigen via MHC class I	7/445	99/18866	0.00898076	0.25915	0.241063	TAPBP/BCAP31/HLA-G/HLA-C/HLA-B/AZGP1/HLA-A	7
GO:0019886	antigen processing and presentation of exogenous peptide antigen via MHC class II	7/445	99/18866	0.00898076	0.25915	0.241063	HLA-DQB1/HLA-DQA2/AP2M1/HLA-DQA1/CD74/HLA-DRB1/HLA-DQB2	7
GO:1905037	autophagosome organization	7/445	99/18866	0.00898076	0.25915	0.241063	ATG5/RAB43/RAB33B/PIP4K2A/ATG9B/RB1CC1/TMEM41B	7
GO:0097530	granulocyte migration	9/445	150/18866	0.00931894	0.259899	0.241759	CXCR2/TRPV4/CSF3R/SLIT2/S100A8/CD74/PPBP/CCL26/S100A9	9
GO:0001894	tissue homeostasis	13/445	261/18866	0.0093438	0.259899	0.241759	NOTCH1/BGLAP/CCDC66/LPCAT1/LRRK1/RAB3D/TF/CST4/BBS10/MUC2/AZGP1/MUC13/ZNF675	13
GO:0032026	response to magnesium ion	3/445	19/18866	0.00953654	0.259899	0.241759	SNCA/KCNA1/SLC41A1	3
GO:0050908	detection of light stimulus involved in visual perception	3/445	19/18866	0.00953654	0.259899	0.241759	CCDC66/REEP6/EYS	3
GO:0050962	detection of light stimulus involved in sensory perception	3/445	19/18866	0.00953654	0.259899	0.241759	CCDC66/REEP6/EYS	3
GO:0098543	detection of other organism	3/445	19/18866	0.00953654	0.259899	0.241759	HLA-B/HLA-DRB1/HLA-A	3
GO:2000010	positive regulation of protein localization to cell surface	3/445	19/18866	0.00953654	0.259899	0.241759	AKT1/ABCA7/MAP1A	3
GO:2001234	negative regulation of apoptotic signaling pathway	12/445	233/18866	0.00956797	0.259899	0.241759	GRINA/GNAI2/BCL2L1/TXNDC12/AKT1/SH3RF1/RB1CC1/CREB3L1/MMP9/CD74/SIRT1/TMBIM1	12
GO:0008637	apoptotic mitochondrial changes	8/445	125/18866	0.00962361	0.259899	0.241759	BCL2L1/AKT1/MMP9/BMF/TP53/CIDEB/IFIT2/GSK3A	8
GO:0030968	endoplasmic reticulum unfolded protein response	8/445	125/18866	0.00962361	0.259899	0.241759	DAB2IP/EP300/SHC1/CLGN/CREB3L1/BHLHA15/GSK3A/DNAJB11	8
GO:2001056	positive regulation of cysteine-type endopeptidase activity	9/445	151/18866	0.00970999	0.260562	0.242375	SNCA/CYFIP2/S100A8/NKX3-1/BCAP31/SIRT1/CIDEB/S100A9/RPS27L	9
GO:0072332	intrinsic apoptotic signaling pathway by p53 class mediator	6/445	78/18866	0.01025	0.270416	0.251542	EP300/CD74/DDIT4/SIRT1/TP53/RPS27L	6
GO:0031349	positive regulation of defense response	17/445	385/18866	0.0103158	0.270416	0.251542	MUC12/SNCA/RPS6KA5/ICAM3/TRPV4/S100A8/MUC5AC/EP300/HLA-G/IDO1/TGM2/HRAS/MUC2/S100A9/MUC13/GBP5/GRN	17
GO:0000422	autophagy of mitochondrion	6/445	79/18866	0.0108782	0.270416	0.251542	ATG5/CDC37/ATG9B/RB1CC1/TP53/GSK3A	6
GO:0043462	regulation of ATPase activity	6/445	79/18866	0.0108782	0.270416	0.251542	SNRNP70/TNNI3/MNAT1/SIRT1/TP53/DNAJB11	6
GO:0061726	mitochondrion disassembly	6/445	79/18866	0.0108782	0.270416	0.251542	ATG5/CDC37/ATG9B/RB1CC1/TP53/GSK3A	6
GO:1905314	semi-lunar valve development	4/445	37/18866	0.0109059	0.270416	0.251542	NOTCH1/SLIT2/HEY2/TNFRSF1B	4
GO:0042743	hydrogen peroxide metabolic process	5/445	57/18866	0.010935	0.270416	0.251542	SNCA/HBM/DUOXA2/DUOX2/HBQ1	5
GO:0031647	regulation of protein stability	14/445	296/18866	0.0109572	0.270416	0.251542	SNCA/EP300/PLK1/CDC37/TF/PEX6/CCT4/OTUD3/FLOT2/SMAD7/SIRT1/TP53/CDKN2AIP/GRN	14
GO:1903409	reactive oxygen species biosynthetic process	8/445	128/18866	0.0110128	0.270416	0.251542	SNCA/GLA/AKT1/ABCD2/DUOXA2/DUOX2/SLC7A2/SIRPA	8
GO:0001911	negative regulation of leukocyte mediated cytotoxicity	3/445	20/18866	0.011026	0.270416	0.251542	HLA-G/HLA-B/HLA-A	3
GO:0002320	lymphoid progenitor cell differentiation	3/445	20/18866	0.011026	0.270416	0.251542	NOTCH1/SPI1/LIG4	3
GO:0002544	chronic inflammatory response	3/445	20/18866	0.011026	0.270416	0.251542	S100A8/IDO1/S100A9	3
GO:0007252	I-kappaB phosphorylation	3/445	20/18866	0.011026	0.270416	0.251542	DAB2IP/AKT1/SIRPA	3
GO:2000774	positive regulation of cellular senescence	3/445	20/18866	0.011026	0.270416	0.251542	HMGA1/HLA-G/SIRT1	3
GO:0002495	antigen processing and presentation of peptide antigen via MHC class II	7/445	103/18866	0.01104	0.270416	0.251542	HLA-DQB1/HLA-DQA2/AP2M1/HLA-DQA1/CD74/HLA-DRB1/HLA-DQB2	7
GO:0090288	negative regulation of cellular response to growth factor stimulus	10/445	182/18866	0.0113501	0.27323	0.254159	NOTCH1/SLIT2/DAB2IP/SPRY4/SORL1/CREB3L1/SMAD7/SIRT1/TP53/SULF2	10
GO:0002573	myeloid leukocyte differentiation	11/445	210/18866	0.0113931	0.27323	0.254159	BGLAP/SPI1/LRRK1/TF/TSPAN2/MMP9/CD74/HLA-DRB1/SIRT1/BATF2/ZNF675	11
GO:0031397	negative regulation of protein ubiquitination	6/445	80/18866	0.0115332	0.27323	0.254159	U2AF2/ATG5/SPOPL/AKT1/OTUB1/SMAD7	6
GO:2000116	regulation of cysteine-type endopeptidase activity	12/445	239/18866	0.0115445	0.27323	0.254159	SNCA/CYFIP2/S100A8/NKX3-1/BCAP31/AKT1/SH3RF1/MMP9/SIRT1/CIDEB/S100A9/RPS27L	12
GO:0002456	T cell mediated immunity	7/445	104/18866	0.0116042	0.27323	0.254159	CD1E/HLA-G/HLA-B/TNFRSF1B/SMAD7/AZGP1/HLA-A	7
GO:0002504	antigen processing and presentation of peptide or polysaccharide antigen via MHC class II	7/445	104/18866	0.0116042	0.27323	0.254159	HLA-DQB1/HLA-DQA2/AP2M1/HLA-DQA1/CD74/HLA-DRB1/HLA-DQB2	7
GO:0031331	positive regulation of cellular catabolic process	17/445	390/18866	0.0116089	0.27323	0.254159	ATG5/SNCA/DAB2IP/DET1/BCAP31/PLK1/CDC37/AKT1/ABCD2/PIP4K2A/ADRA2A/KDR/TNFRSF1B/SMAD7/SIRT1/GSK3A/TRIM68	17
GO:0009896	positive regulation of catabolic process	19/445	454/18866	0.0118332	0.276962	0.257631	ATG5/SNCA/DAB2IP/DET1/LPCAT1/BCAP31/PLK1/CDC37/AKT1/ABCD2/SORL1/PIP4K2A/ADRA2A/KDR/TNFRSF1B/SMAD7/SIRT1/GSK3A/TRIM68	19
GO:0048009	insulin-like growth factor receptor signaling pathway	4/445	38/18866	0.011967	0.278546	0.259105	IGFBP6/NKX3-1/AKT1/IGFBP3	4
GO:0051289	protein homotetramerization	5/445	59/18866	0.0125865	0.291047	0.270733	GOLGA2/AQP4/CRYZ/GBP5/KCNJ2	5
GO:0043984	histone H4-K16 acetylation	3/445	21/18866	0.0126422	0.291047	0.270733	ATG5/SIRT1/KANSL1	3
GO:0030198	extracellular matrix organization	17/445	395/18866	0.0130269	0.298273	0.277455	NOTCH1/ICAM3/COLGALT1/GPM6B/EGFL6/COL17A1/COL7A1/HSD17B12/HAS3/CREB3L1/MMP9/KDR/TNFRSF1B/SULF2/CCDC80/LAMB2/BSG	17
GO:0016573	histone acetylation	9/445	159/18866	0.0132989	0.302856	0.281718	ATG5/SNCA/RPS6KA5/SPI1/POLE3/EP300/SIRT1/KANSL1/CTBP1	9
GO:0048524	positive regulation of viral process	7/445	107/18866	0.0134219	0.304013	0.282794	NOTCH1/EP300/TRIM11/CD74/HLA-DRB1/P4HB/POLR2A	7
GO:0048708	astrocyte differentiation	6/445	83/18866	0.0136644	0.307852	0.286365	NOTCH1/S100A8/TSPAN2/S100A9/LAMB2/GRN	6
GO:0010038	response to metal ion	16/445	366/18866	0.0137403	0.307914	0.286423	GGH/SNCA/BGLAP/CACYBP/S100A8/KCNA1/AKT1/TF/ZACN/MMP9/MNAT1/SDC1/LIG4/SLC41A1/GSK3A/BSG	16
GO:0006024	glycosaminoglycan biosynthetic process	7/445	108/18866	0.0140707	0.309507	0.287905	CHPF/HAS3/HS6ST2/UGDH/SDC1/HS3ST2/CHST6	7
GO:0046718	viral entry into host cell	8/445	134/18866	0.0142279	0.309507	0.287905	TRIM31/VPS18/TRIM11/CD74/HLA-DRB1/P4HB/TRIM68/CDHR3	8
GO:1902742	apoptotic process involved in development	4/445	40/18866	0.0142824	0.309507	0.287905	NOTCH1/SPI1/SLIT2/TNFRSF1B	4
GO:1902991	regulation of amyloid precursor protein catabolic process	4/445	40/18866	0.0142824	0.309507	0.287905	SORL1/ABCA7/FLOT2/GSK3A	4
GO:0070372	regulation of ERK1 and ERK2 cascade	14/445	306/18866	0.0142962	0.309507	0.287905	NOTCH1/TRPV4/GNAI2/DAB2IP/LMO3/SHC1/SPRY4/ABCA7/KDR/CD74/SIRPA/HRAS/HLA-DRB1/CCL26	14
GO:2000479	regulation of cAMP-dependent protein kinase activity	3/445	22/18866	0.0143866	0.309507	0.287905	PRKAR2B/PKIG/SIRT1	3
GO:0031343	positive regulation of cell killing	5/445	61/18866	0.0143991	0.309507	0.287905	CD1E/HLA-G/HLA-B/AZGP1/HLA-A	5
GO:1903902	positive regulation of viral life cycle	5/445	61/18866	0.0143991	0.309507	0.287905	NOTCH1/TRIM11/CD74/HLA-DRB1/P4HB	5
GO:0006367	transcription initiation from RNA polymerase II promoter	10/445	189/18866	0.0144803	0.309673	0.288059	NR3C1/NOTCH1/NR3C2/ESRRG/TAF2/HEY2/MNAT1/POLR2A/TP53/NRBP1	10
GO:1903829	positive regulation of cellular protein localization	15/445	338/18866	0.0147793	0.314472	0.292523	ARHGEF16/PPP1R9B/BCAP31/PLK1/AKT1/SORL1/ABCA7/EPB41/MAP1A/CCT4/HRAS/RIOK2/TP53/GSK3A/ICE1	15
GO:0010507	negative regulation of autophagy	6/445	85/18866	0.0152293	0.322416	0.299913	SNRNP70/SNCA/GOLGA2/AKT1/BMF/TP53	6
GO:0045824	negative regulation of innate immune response	5/445	62/18866	0.0153678	0.322492	0.299983	TRAFD1/HLA-G/HLA-B/HLA-A/GRN	5
GO:1901800	positive regulation of proteasomal protein catabolic process	7/445	110/18866	0.0154352	0.322492	0.299983	DAB2IP/DET1/BCAP31/PLK1/AKT1/SMAD7/GSK3A	7
GO:0006352	DNA-templated transcription, initiation	12/445	249/18866	0.0155199	0.322492	0.299983	NR3C1/NOTCH1/TBPL1/NR3C2/GTF3C5/ESRRG/TAF2/HEY2/MNAT1/POLR2A/TP53/NRBP1	12
GO:2000008	regulation of protein localization to cell surface	4/445	41/18866	0.015539	0.322492	0.299983	GPM6B/AKT1/ABCA7/MAP1A	4
GO:0018393	internal peptidyl-lysine acetylation	9/445	164/18866	0.0159926	0.326216	0.303447	ATG5/SNCA/RPS6KA5/SPI1/POLE3/EP300/SIRT1/KANSL1/CTBP1	9
GO:0006297	nucleotide-excision repair, DNA gap filling	3/445	23/18866	0.0162605	0.326216	0.303447	POLD4/RFC4/LIG4	3
GO:0009226	nucleotide-sugar biosynthetic process	3/445	23/18866	0.0162605	0.326216	0.303447	GMDS/GNPDA2/UGDH	3
GO:0045723	positive regulation of fatty acid biosynthetic process	3/445	23/18866	0.0162605	0.326216	0.303447	ABCD2/CD74/MID1IP1	3
GO:1901522	positive regulation of transcription from RNA polymerase II promoter involved in cellular response to chemical stimulus	3/445	23/18866	0.0162605	0.326216	0.303447	NOTCH1/EP300/TP53	3
GO:1902001	fatty acid transmembrane transport	3/445	23/18866	0.0162605	0.326216	0.303447	AKT1/ABCD2/MID1IP1	3
GO:1903077	negative regulation of protein localization to plasma membrane	3/445	23/18866	0.0162605	0.326216	0.303447	BCL2L1/AP2M1/TMBIM1	3
GO:0046622	positive regulation of organ growth	5/445	63/18866	0.016379	0.327037	0.304211	NOTCH1/ARX/AKT1/DDX39B/HEY2	5
GO:0055076	transition metal ion homeostasis	8/445	138/18866	0.0167201	0.328025	0.30513	SLC25A37/LCN2/S100A8/TF/SLC39A7/ALAS2/S100A9/FLVCR1	8
GO:0002707	negative regulation of lymphocyte mediated immunity	4/445	42/18866	0.0168631	0.328025	0.30513	HLA-G/HLA-B/SMAD7/HLA-A	4
GO:0021795	cerebral cortex cell migration	4/445	42/18866	0.0168631	0.328025	0.30513	SUN2/SLIT2/ARX/DAB2IP	4
GO:0006486	protein glycosylation	12/445	252/18866	0.0168941	0.328025	0.30513	POGLUT1/MUC12/B3GNT6/GOLGA2/GALNT6/MAN2A2/MUC5AC/FUT3/DPY19L2/MUC2/MUC13/POMGNT2	12
GO:0043413	macromolecule glycosylation	12/445	252/18866	0.0168941	0.328025	0.30513	POGLUT1/MUC12/B3GNT6/GOLGA2/GALNT6/MAN2A2/MUC5AC/FUT3/DPY19L2/MUC2/MUC13/POMGNT2	12
GO:0032436	positive regulation of proteasomal ubiquitin-dependent protein catabolic process	6/445	87/18866	0.0169142	0.328025	0.30513	DET1/BCAP31/PLK1/AKT1/SMAD7/GSK3A	6
GO:0006475	internal protein amino acid acetylation	9/445	166/18866	0.0171749	0.328025	0.30513	ATG5/SNCA/RPS6KA5/SPI1/POLE3/EP300/SIRT1/KANSL1/CTBP1	9
GO:0043401	steroid hormone mediated signaling pathway	8/445	139/18866	0.0173893	0.328025	0.30513	NR3C1/LMO3/NR3C2/EP300/NKX3-1/ESRRG/SIRT1/TRIM68	8
GO:0045453	bone resorption	5/445	64/18866	0.0174335	0.328025	0.30513	BGLAP/LRRK1/RAB3D/TF/ZNF675	5
GO:0050909	sensory perception of taste	5/445	64/18866	0.0174335	0.328025	0.30513	SCNN1A/CST1/SCNN1B/CST4/AZGP1	5
GO:0071902	positive regulation of protein serine/threonine kinase activity	15/445	345/18866	0.0174651	0.328025	0.30513	MAP2K2/KSR1/SNCA/DAB2IP/IGFBP6/SHC1/AKT1/TF/ADRA2A/MNAT1/CD74/HRAS/SIRT1/ETAA1/PROK2	15
GO:0048545	response to steroid hormone	15/445	346/18866	0.0178774	0.328025	0.30513	NR3C1/NOTCH1/BGLAP/SLIT2/LMO3/PPP1R9B/NR3C2/EP300/NKX3-1/ESRRG/DDIT4/SDC1/SIRT1/ACR/TRIM68	15
GO:0045732	positive regulation of protein catabolic process	11/445	225/18866	0.0181912	0.328025	0.30513	DAB2IP/DET1/LPCAT1/BCAP31/PLK1/AKT1/SORL1/ADRA2A/TNFRSF1B/SMAD7/GSK3A	11
GO:0030521	androgen receptor signaling pathway	4/445	43/18866	0.0182557	0.328025	0.30513	EP300/NKX3-1/SIRT1/TRIM68	4
GO:0051154	negative regulation of striated muscle cell differentiation	4/445	43/18866	0.0182557	0.328025	0.30513	NOTCH1/BHLHA15/CEACAM5/GSK3A	4
GO:0031342	negative regulation of cell killing	3/445	24/18866	0.0182646	0.328025	0.30513	HLA-G/HLA-B/HLA-A	3
GO:0032469	endoplasmic reticulum calcium ion homeostasis	3/445	24/18866	0.0182646	0.328025	0.30513	GRINA/BCAP31/TGM2	3
GO:0036003	positive regulation of transcription from RNA polymerase II promoter in response to stress	3/445	24/18866	0.0182646	0.328025	0.30513	NOTCH1/CREB3L1/TP53	3
GO:0046628	positive regulation of insulin receptor signaling pathway	3/445	24/18866	0.0182646	0.328025	0.30513	GNAI2/SORL1/SIRT1	3
GO:0050995	negative regulation of lipid catabolic process	3/445	24/18866	0.0182646	0.328025	0.30513	AKT1/SORL1/ADRA2A	3
GO:0098581	detection of external biotic stimulus	3/445	24/18866	0.0182646	0.328025	0.30513	HLA-B/HLA-DRB1/HLA-A	3
GO:1903306	negative regulation of regulated secretory pathway	3/445	24/18866	0.0182646	0.328025	0.30513	NOTCH1/GNAI2/ADRA2A	3
GO:2000209	regulation of anoikis	3/445	24/18866	0.0182646	0.328025	0.30513	NOTCH1/CEACAM6/CEACAM5	3
GO:0010506	regulation of autophagy	15/445	347/18866	0.0182972	0.328025	0.30513	ATG5/SNRNP70/SNCA/GOLGA2/EP300/CDC37/AKT1/PIP4K2A/RB1CC1/KDR/BMF/SIRT1/TP53/GSK3A/TRIM68	15
GO:0007156	homophilic cell adhesion via plasma membrane adhesion molecules	9/445	168/18866	0.0184199	0.328827	0.305876	CEACAM6/PCDHGA1/NECTIN3/AMIGO2/PCDHGA6/CEACAM5/PTPRT/BSG/CDHR3	9
GO:0072073	kidney epithelium development	8/445	142/18866	0.0195125	0.341075	0.31727	CXCR2/NOTCH1/SLIT2/FOXD1/SIX4/SDC1/SMAD7/LAMB2	8
GO:0034394	protein localization to cell surface	5/445	66/18866	0.0196752	0.341075	0.31727	GPM6B/AKT1/RIC3/ABCA7/MAP1A	5
GO:2000378	negative regulation of reactive oxygen species metabolic process	5/445	66/18866	0.0196752	0.341075	0.31727	ATG5/GLA/ABCD2/SIRPA/TP53	5
GO:0085029	extracellular matrix assembly	4/445	44/18866	0.0197176	0.341075	0.31727	NOTCH1/GPM6B/HAS3/LAMB2	4
GO:0097028	dendritic cell differentiation	4/445	44/18866	0.0197176	0.341075	0.31727	SPI1/HLA-G/HLA-B/BATF2	4
GO:0010951	negative regulation of endopeptidase activity	12/445	258/18866	0.0199149	0.341075	0.31727	SNCA/SERPINB10/COL7A1/PCSK1N/AKT1/SERPINI1/SORL1/SH3RF1/CST1/EPPIN/MMP9/CST4	12
GO:0030518	intracellular steroid hormone receptor signaling pathway	7/445	116/18866	0.0200892	0.341075	0.31727	NR3C1/LMO3/NR3C2/EP300/NKX3-1/SIRT1/TRIM68	7
GO:0046620	regulation of organ growth	7/445	116/18866	0.0200892	0.341075	0.31727	NOTCH1/ARX/AKT1/DDX39B/HEY2/FLVCR1/GSK3A	7
GO:0046916	cellular transition metal ion homeostasis	7/445	116/18866	0.0200892	0.341075	0.31727	LCN2/S100A8/TF/SLC39A7/ALAS2/S100A9/FLVCR1	7
GO:1904376	negative regulation of protein localization to cell periphery	3/445	25/18866	0.0203997	0.341075	0.31727	BCL2L1/AP2M1/TMBIM1	3
GO:1901214	regulation of neuron death	14/445	321/18866	0.0207121	0.341075	0.31727	SNCA/BCL2L1/AKT1/SORL1/AKT1S1/SIX4/TNFRSF1B/HRAS/DDIT4/LIG4/SIRT1/TP53/GSK3A/GRN	14
GO:0018107	peptidyl-threonine phosphorylation	7/445	117/18866	0.0209504	0.341075	0.31727	PLK1/AKT1/LMTK2/DDIT4/CDC42BPG/SMAD7/GSK3A	7
GO:0002218	activation of innate immune response	8/445	144/18866	0.0210268	0.341075	0.31727	MUC12/RPS6KA5/ICAM3/MUC5AC/EP300/HRAS/MUC2/MUC13	8
GO:0006022	aminoglycan metabolic process	9/445	172/18866	0.0211047	0.341075	0.31727	B3GNT6/CHPF/HAS3/AKT1/HS6ST2/UGDH/SDC1/HS3ST2/CHST6	9
GO:0018394	peptidyl-lysine acetylation	9/445	172/18866	0.0211047	0.341075	0.31727	ATG5/SNCA/RPS6KA5/SPI1/POLE3/EP300/SIRT1/KANSL1/CTBP1	9
GO:0010677	negative regulation of cellular carbohydrate metabolic process	4/445	45/18866	0.0212498	0.341075	0.31727	EP300/MIDN/DDIT4/GSK3A	4
GO:0060412	ventricular septum morphogenesis	4/445	45/18866	0.0212498	0.341075	0.31727	NOTCH1/SLIT2/HEY2/SMAD7	4
GO:0010952	positive regulation of peptidase activity	10/445	201/18866	0.0212858	0.341075	0.31727	SNCA/CYFIP2/S100A8/NKX3-1/BCAP31/SIRT1/CIDEB/S100A9/RPS27L/GRN	10
GO:1903321	negative regulation of protein modification by small protein conjugation or removal	6/445	92/18866	0.0216776	0.341075	0.31727	U2AF2/ATG5/SPOPL/AKT1/OTUB1/SMAD7	6
GO:0021987	cerebral cortex development	7/445	118/18866	0.0218369	0.341075	0.31727	SUN2/SLIT2/ARX/DAB2IP/PPP1R9B/TACC3/WDR47	7
GO:0017062	respiratory chain complex III assembly	2/445	10/18866	0.0220381	0.341075	0.31727	C12orf73/UQCR10	2
GO:0032070	regulation of deoxyribonuclease activity	2/445	10/18866	0.0220381	0.341075	0.31727	AKT1/SIRT1	2
GO:0032836	glomerular basement membrane development	2/445	10/18866	0.0220381	0.341075	0.31727	SULF2/LAMB2	2
GO:0034551	mitochondrial respiratory chain complex III assembly	2/445	10/18866	0.0220381	0.341075	0.31727	C12orf73/UQCR10	2
GO:0035907	dorsal aorta development	2/445	10/18866	0.0220381	0.341075	0.31727	NKX3-1/HEY2	2
GO:0045792	negative regulation of cell size	2/445	10/18866	0.0220381	0.341075	0.31727	AKT1/AKT1S1	2
GO:0060768	regulation of epithelial cell proliferation involved in prostate gland development	2/445	10/18866	0.0220381	0.341075	0.31727	NOTCH1/NKX3-1	2
GO:0071649	regulation of chemokine (C-C motif) ligand 5 production	2/445	10/18866	0.0220381	0.341075	0.31727	TRPV4/SIRPA	2
GO:0090070	positive regulation of ribosome biogenesis	2/445	10/18866	0.0220381	0.341075	0.31727	RIOK2/WDR43	2
GO:1990535	neuron projection maintenance	2/445	10/18866	0.0220381	0.341075	0.31727	ABCD2/MAP1A	2
GO:2000234	positive regulation of rRNA processing	2/445	10/18866	0.0220381	0.341075	0.31727	RIOK2/WDR43	2
GO:0051148	negative regulation of muscle cell differentiation	5/445	68/18866	0.0220979	0.341075	0.31727	NOTCH1/HEY2/BHLHA15/CEACAM5/GSK3A	5
GO:0071479	cellular response to ionizing radiation	5/445	68/18866	0.0220979	0.341075	0.31727	BCL2L1/HRAS/LIG4/SIRT1/TP53	5
GO:0001558	regulation of cell growth	17/445	420/18866	0.0222677	0.341075	0.31727	MUC12/SLIT2/SEMA4C/S100A8/PPP1R9B/FHL1/AKT1/DDX39B/IGFBP3/SMAD7/SIRT1/SLC44A4/TP53/S100A9/GSK3A/CDKN2AIP/ARHGEF11	17
GO:0007033	vacuole organization	9/445	174/18866	0.0225478	0.341075	0.31727	ATG5/VPS18/RAB43/RAB33B/PIP4K2A/ATG9B/RB1CC1/TMEM41B/GRN	9
GO:0034620	cellular response to unfolded protein	8/445	146/18866	0.0226226	0.341075	0.31727	DAB2IP/EP300/SHC1/CLGN/CREB3L1/BHLHA15/GSK3A/DNAJB11	8
GO:0002507	tolerance induction	3/445	26/18866	0.022666	0.341075	0.31727	HLA-G/HLA-B/IDO1	3
GO:0040037	negative regulation of fibroblast growth factor receptor signaling pathway	3/445	26/18866	0.022666	0.341075	0.31727	SPRY4/CREB3L1/SULF2	3
GO:0042832	defense response to protozoan	3/445	26/18866	0.022666	0.341075	0.31727	GBP2/HRAS/BATF2	3
GO:0043567	regulation of insulin-like growth factor receptor signaling pathway	3/445	26/18866	0.022666	0.341075	0.31727	IGFBP6/NKX3-1/IGFBP3	3
GO:0060037	pharyngeal system development	3/445	26/18866	0.022666	0.341075	0.31727	NKX3-1/SIX4/ECE1	3
GO:0060561	apoptotic process involved in morphogenesis	3/445	26/18866	0.022666	0.341075	0.31727	NOTCH1/SPI1/TNFRSF1B	3
GO:0060765	regulation of androgen receptor signaling pathway	3/445	26/18866	0.022666	0.341075	0.31727	EP300/SIRT1/TRIM68	3
GO:0002532	production of molecular mediator involved in inflammatory response	6/445	93/18866	0.0227285	0.341075	0.31727	ABCD2/IDO1/SLC7A2/SIRPA/GBP5/GRN	6
GO:0010822	positive regulation of mitochondrion organization	7/445	119/18866	0.0227492	0.341075	0.31727	CDC37/MMP9/KDR/BMF/TP53/CIDEB/GSK3A	7
GO:0007019	microtubule depolymerization	4/445	46/18866	0.0228529	0.341415	0.317586	TRPV4/KIF19/MAP1A/MID1IP1	4
GO:0051146	striated muscle cell differentiation	13/445	295/18866	0.0234281	0.346989	0.32277	ATG5/NOTCH1/CACYBP/AKT1/DDX39B/SIX4/HEY2/BHLHA15/CEACAM5/DNER/SDC1/KRT8/GSK3A	13
GO:0044409	entry into host	8/445	147/18866	0.0234517	0.346989	0.32277	TRIM31/VPS18/TRIM11/CD74/HLA-DRB1/P4HB/TRIM68/CDHR3	8
GO:0070085	glycosylation	12/445	265/18866	0.0239285	0.346989	0.32277	POGLUT1/MUC12/B3GNT6/GOLGA2/GALNT6/MAN2A2/MUC5AC/FUT3/DPY19L2/MUC2/MUC13/POMGNT2	12
GO:0016049	cell growth	19/445	490/18866	0.0241562	0.346989	0.32277	MUC12/CYFIP2/SLIT2/SEMA4C/S100A8/PPP1R9B/FHL1/AKT1/DDX39B/IGFBP3/SMAD7/SIRT1/SLC44A4/TP53/S100A9/GSK3A/LAMB2/CDKN2AIP/ARHGEF11	19
GO:0007157	heterophilic cell-cell adhesion via plasma membrane cell adhesion molecules	4/445	47/18866	0.0245276	0.346989	0.32277	CEACAM6/NECTIN3/AMIGO2/CEACAM5	4
GO:0043268	positive regulation of potassium ion transport	4/445	47/18866	0.0245276	0.346989	0.32277	FHL1/KCNA1/ADRA2A/KCNJ2	4
GO:0010906	regulation of glucose metabolic process	7/445	121/18866	0.0246519	0.346989	0.32277	EP300/AKT1/MIDN/IGFBP3/SIRT1/TP53/GSK3A	7
GO:0006888	endoplasmic reticulum to Golgi vesicle-mediated transport	10/445	206/18866	0.0247179	0.346989	0.32277	BGLAP/COG4/GOLGA2/COL7A1/BCAP31/TRAPPC1/ERGIC1/SORL1/TRAPPC6B/NRBP1	10
GO:0001562	response to protozoan	3/445	27/18866	0.0250635	0.346989	0.32277	GBP2/HRAS/BATF2	3
GO:0002021	response to dietary excess	3/445	27/18866	0.0250635	0.346989	0.32277	TRPV4/PCSK1N/SORL1	3
GO:0032201	telomere maintenance via semi-conservative replication	3/445	27/18866	0.0250635	0.346989	0.32277	POLD4/POLE3/RFC4	3
GO:0072337	modified amino acid transport	3/445	27/18866	0.0250635	0.346989	0.32277	SLC22A16/SLC22A4/SLC13A3	3
GO:1902175	regulation of oxidative stress-induced intrinsic apoptotic signaling pathway	3/445	27/18866	0.0250635	0.346989	0.32277	AKT1/P4HB/SIRT1	3
GO:0032872	regulation of stress-activated MAPK cascade	11/445	237/18866	0.0255054	0.346989	0.32277	MAP2K2/TRPV4/SEMA4C/DAB2IP/AKT1/TF/SH3RF1/RB1CC1/SIRPA/HRAS/ZNF675	11
GO:0010811	positive regulation of cell-substrate adhesion	7/445	122/18866	0.025643	0.346989	0.32277	CEACAM6/EGFL6/HSD17B12/KDR/P4HB/CCDC80/PLEKHA2	7
GO:0048771	tissue remodeling	9/445	178/18866	0.0256436	0.346989	0.32277	ATG5/BGLAP/LRRK1/RAB3D/TF/TGM2/TP53/TMBIM1/ZNF675	9
GO:1905039	carboxylic acid transmembrane transport	8/445	150/18866	0.0260668	0.346989	0.32277	SLC7A5P2/AKT1/ABCD2/SLC22A4/SLC7A2/MID1IP1/SLC13A3/SLC6A9	8
GO:0050891	multicellular organismal water homeostasis	5/445	71/18866	0.0260816	0.346989	0.32277	PRKAR2B/TRPV4/SCNN1A/AQP4/SCNN1B	5
GO:0045785	positive regulation of cell adhesion	17/445	428/18866	0.0260883	0.346989	0.32277	CEACAM6/EGFL6/HSD17B12/HLA-G/AKT1/FUT3/KDR/DENND6A/CD74/SIRPA/TGM2/P4HB/FLOT2/SMAD7/CCDC80/HLA-A/PLEKHA2	17
GO:0010799	regulation of peptidyl-threonine phosphorylation	4/445	48/18866	0.0262747	0.346989	0.32277	PLK1/DDIT4/SMAD7/GSK3A	4
GO:0055010	ventricular cardiac muscle tissue morphogenesis	4/445	48/18866	0.0262747	0.346989	0.32277	NOTCH1/TNNI3/HEY2/SMAD7	4
GO:0002328	pro-B cell differentiation	2/445	11/18866	0.0265204	0.346989	0.32277	NOTCH1/LIG4	2
GO:0008655	pyrimidine-containing compound salvage	2/445	11/18866	0.0265204	0.346989	0.32277	TYMP/DCK	2
GO:0019042	viral latency	2/445	11/18866	0.0265204	0.346989	0.32277	HMGA1/LIG4	2
GO:0035542	regulation of SNARE complex assembly	2/445	11/18866	0.0265204	0.346989	0.32277	SNCA/VPS18	2
GO:0043097	pyrimidine nucleoside salvage	2/445	11/18866	0.0265204	0.346989	0.32277	TYMP/DCK	2
GO:0043471	regulation of cellular carbohydrate catabolic process	2/445	11/18866	0.0265204	0.346989	0.32277	TP53/GSK3A	2
GO:0045060	negative thymic T cell selection	2/445	11/18866	0.0265204	0.346989	0.32277	ATG5/CD74	2
GO:0045657	positive regulation of monocyte differentiation	2/445	11/18866	0.0265204	0.346989	0.32277	CD74/HLA-DRB1	2
GO:0051561	positive regulation of mitochondrial calcium ion concentration	2/445	11/18866	0.0265204	0.346989	0.32277	BCAP31/TGM2	2
GO:0051610	serotonin uptake	2/445	11/18866	0.0265204	0.346989	0.32277	SNCA/GPM6B	2
GO:0060767	epithelial cell proliferation involved in prostate gland development	2/445	11/18866	0.0265204	0.346989	0.32277	NOTCH1/NKX3-1	2
GO:0060837	blood vessel endothelial cell differentiation	2/445	11/18866	0.0265204	0.346989	0.32277	NOTCH1/HEY2	2
GO:0060947	cardiac vascular smooth muscle cell differentiation	2/445	11/18866	0.0265204	0.346989	0.32277	NOTCH1/HEY2	2
GO:0061314	Notch signaling involved in heart development	2/445	11/18866	0.0265204	0.346989	0.32277	NOTCH1/HEY2	2
GO:0070189	kynurenine metabolic process	2/445	11/18866	0.0265204	0.346989	0.32277	KYAT3/IDO1	2
GO:0071609	chemokine (C-C motif) ligand 5 production	2/445	11/18866	0.0265204	0.346989	0.32277	TRPV4/SIRPA	2
GO:1903800	positive regulation of production of miRNAs involved in gene silencing by miRNA	2/445	11/18866	0.0265204	0.346989	0.32277	MAP2K2/TP53	2
GO:1905245	regulation of aspartic-type peptidase activity	2/445	11/18866	0.0265204	0.346989	0.32277	SORL1/GRN	2
GO:1990440	positive regulation of transcription from RNA polymerase II promoter in response to endoplasmic reticulum stress	2/445	11/18866	0.0265204	0.346989	0.32277	CREB3L1/TP53	2
GO:1903825	organic acid transmembrane transport	8/445	151/18866	0.0269818	0.351933	0.327369	SLC7A5P2/AKT1/ABCD2/SLC22A4/SLC7A2/MID1IP1/SLC13A3/SLC6A9	8
GO:1990823	response to leukemia inhibitory factor	6/445	97/18866	0.0272734	0.352799	0.328174	RNF138/CACYBP/TEX14/PIGA/SMAD7/SIRT1	6
GO:1990830	cellular response to leukemia inhibitory factor	6/445	97/18866	0.0272734	0.352799	0.328174	RNF138/CACYBP/TEX14/PIGA/SMAD7/SIRT1	6
GO:1901796	regulation of signal transduction by p53 class mediator	9/445	180/18866	0.0272994	0.352799	0.328174	EP300/AKT1/RFC4/TAF2/CD74/SIRT1/TP53/PAK1IP1/SSRP1	9
GO:0003180	aortic valve morphogenesis	3/445	28/18866	0.0275921	0.352889	0.328259	NOTCH1/SLIT2/HEY2	3
GO:1903579	negative regulation of ATP metabolic process	3/445	28/18866	0.0275921	0.352889	0.328259	SNCA/DDIT4/TP53	3
GO:0070302	regulation of stress-activated protein kinase signaling cascade	11/445	240/18866	0.0276265	0.352889	0.328259	MAP2K2/TRPV4/SEMA4C/DAB2IP/AKT1/TF/SH3RF1/RB1CC1/SIRPA/HRAS/ZNF675	11
GO:0030099	myeloid cell differentiation	17/445	431/18866	0.0276414	0.352889	0.328259	BGLAP/SPI1/CSF3R/KMT2B/EP300/LRRK1/TF/PIP4K2A/TSPAN2/MMP9/CD74/ALAS2/HLA-DRB1/SIRT1/BATF2/FLVCR1/ZNF675	17
GO:0010950	positive regulation of endopeptidase activity	9/445	181/18866	0.028155	0.358359	0.333347	SNCA/CYFIP2/S100A8/NKX3-1/BCAP31/SIRT1/CIDEB/S100A9/RPS27L	9
GO:0045833	negative regulation of lipid metabolic process	6/445	98/18866	0.0284969	0.358814	0.33377	DAB2IP/LPCAT1/AKT1/SORL1/ADRA2A/SIRT1	6
GO:0010466	negative regulation of peptidase activity	12/445	272/18866	0.0285076	0.358814	0.33377	SNCA/SERPINB10/COL7A1/PCSK1N/AKT1/SERPINI1/SORL1/SH3RF1/CST1/EPPIN/MMP9/CST4	12
GO:0043393	regulation of protein binding	10/445	211/18866	0.0285314	0.358814	0.33377	GOLGA2/TEX14/EP300/NKX3-1/PLK1/AKT1/SORL1/EPB41/MMP9/IFIT2	10
GO:0070555	response to interleukin-1	10/445	211/18866	0.0285314	0.358814	0.33377	SNCA/RPS6KA5/DAB2IP/LCN2/NKX3-1/GBP2/OTUB1/SIRPA/CCL26/ZNF675	10
GO:0003208	cardiac ventricle morphogenesis	5/445	73/18866	0.0289765	0.362249	0.336965	NOTCH1/TNNI3/HEY2/SMAD7/GSK3A	5
GO:0006283	transcription-coupled nucleotide-excision repair	5/445	73/18866	0.0289765	0.362249	0.336965	POLD4/EP300/RFC4/MNAT1/POLR2A	5
GO:1901215	negative regulation of neuron death	10/445	212/18866	0.0293416	0.364681	0.339228	SNCA/BCL2L1/AKT1/SORL1/SIX4/TNFRSF1B/HRAS/LIG4/SIRT1/GRN	10
GO:0018210	peptidyl-threonine modification	7/445	126/18866	0.0298794	0.364681	0.339228	PLK1/AKT1/LMTK2/DDIT4/CDC42BPG/SMAD7/GSK3A	7
GO:0055001	muscle cell development	9/445	183/18866	0.0299223	0.364681	0.339228	ATG5/NOTCH1/DDX39B/SIX4/HEY2/DNER/SDC1/KRT8/GSK3A	9
GO:0071347	cellular response to interleukin-1	9/445	183/18866	0.0299223	0.364681	0.339228	RPS6KA5/DAB2IP/LCN2/NKX3-1/GBP2/OTUB1/SIRPA/CCL26/ZNF675	9
GO:0031648	protein destabilization	4/445	50/18866	0.0299876	0.364681	0.339228	SNCA/EP300/PLK1/SIRT1	4
GO:0042987	amyloid precursor protein catabolic process	4/445	50/18866	0.0299876	0.364681	0.339228	SORL1/ABCA7/FLOT2/GSK3A	4
GO:0045089	positive regulation of innate immune response	10/445	213/18866	0.030168	0.364681	0.339228	MUC12/RPS6KA5/ICAM3/MUC5AC/EP300/HLA-G/HRAS/MUC2/MUC13/GBP5	10
GO:0060249	anatomical structure homeostasis	18/445	469/18866	0.0302191	0.364681	0.339228	POLD4/NOTCH1/BGLAP/CCDC66/POLE3/LPCAT1/LRRK1/RAB3D/TF/RFC4/MAP1A/CCT4/CST4/BBS10/MUC2/AZGP1/MUC13/ZNF675	18
GO:2000108	positive regulation of leukocyte apoptotic process	3/445	29/18866	0.0302513	0.364681	0.339228	IDO1/SIRT1/TP53	3
GO:0046328	regulation of JNK cascade	9/445	184/18866	0.0308344	0.364681	0.339228	TRPV4/DAB2IP/AKT1/TF/SH3RF1/RB1CC1/SIRPA/HRAS/ZNF675	9
GO:1903052	positive regulation of proteolysis involved in cellular protein catabolic process	7/445	127/18866	0.0310078	0.364681	0.339228	DAB2IP/DET1/BCAP31/PLK1/AKT1/SMAD7/GSK3A	7
GO:0035282	segmentation	6/445	100/18866	0.031051	0.364681	0.339228	POGLUT1/NOTCH1/EP300/NKX3-1/DMRT2/TP53	6
GO:0000012	single strand break repair	2/445	12/18866	0.0313351	0.364681	0.339228	LIG4/SIRT1	2
GO:0000185	activation of MAPKKK activity	2/445	12/18866	0.0313351	0.364681	0.339228	KSR1/DAB2IP	2
GO:0002024	diet induced thermogenesis	2/445	12/18866	0.0313351	0.364681	0.339228	TRPV4/SORL1	2
GO:0010960	magnesium ion homeostasis	2/445	12/18866	0.0313351	0.364681	0.339228	KCNA1/SLC41A1	2
GO:0021889	olfactory bulb interneuron differentiation	2/445	12/18866	0.0313351	0.364681	0.339228	SLIT2/ARX	2
GO:0031392	regulation of prostaglandin biosynthetic process	2/445	12/18866	0.0313351	0.364681	0.339228	CD74/SIRT1	2
GO:0031581	hemidesmosome assembly	2/445	12/18866	0.0313351	0.364681	0.339228	COL17A1/CD151	2
GO:0043383	negative T cell selection	2/445	12/18866	0.0313351	0.364681	0.339228	ATG5/CD74	2
GO:0044090	positive regulation of vacuole organization	2/445	12/18866	0.0313351	0.364681	0.339228	PIP4K2A/GRN	2
GO:0055015	ventricular cardiac muscle cell development	2/445	12/18866	0.0313351	0.364681	0.339228	ATG5/HEY2	2
GO:0097284	hepatocyte apoptotic process	2/445	12/18866	0.0313351	0.364681	0.339228	BCL2L1/KRT8	2
GO:1902337	regulation of apoptotic process involved in morphogenesis	2/445	12/18866	0.0313351	0.364681	0.339228	NOTCH1/TNFRSF1B	2
GO:1903332	regulation of protein folding	2/445	12/18866	0.0313351	0.364681	0.339228	SNRNP70/GRN	2
GO:0043281	regulation of cysteine-type endopeptidase activity involved in apoptotic process	10/445	215/18866	0.03187	0.367112	0.341489	SNCA/S100A8/NKX3-1/BCAP31/AKT1/SH3RF1/MMP9/SIRT1/S100A9/RPS27L	10
GO:0070374	positive regulation of ERK1 and ERK2 cascade	10/445	215/18866	0.03187	0.367112	0.341489	NOTCH1/TRPV4/GNAI2/SHC1/ABCA7/KDR/CD74/HRAS/HLA-DRB1/CCL26	10
GO:1903573	negative regulation of response to endoplasmic reticulum stress	4/445	51/18866	0.0319543	0.367112	0.341489	GRINA/BCL2L1/TXNDC12/CREB3L1	4
GO:0001910	regulation of leukocyte mediated cytotoxicity	5/445	75/18866	0.0320667	0.367112	0.341489	CD1E/HLA-G/HLA-B/AZGP1/HLA-A	5
GO:0002479	antigen processing and presentation of exogenous peptide antigen via MHC class I, TAP-dependent	5/445	75/18866	0.0320667	0.367112	0.341489	TAPBP/HLA-G/HLA-C/HLA-B/HLA-A	5
GO:0032602	chemokine production	5/445	75/18866	0.0320667	0.367112	0.341489	TRPV4/S100A8/CD74/SIRPA/S100A9	5
GO:0098739	import across plasma membrane	8/445	157/18866	0.0329435	0.37322	0.34717	TRPV4/AKT1/SLC22A4/SLC7A2/ATP12A/KCNJ16/SLC6A9/KCNJ2	8
GO:0061082	myeloid leukocyte cytokine production	3/445	30/18866	0.0330405	0.37322	0.34717	HLA-G/CD74/SIRT1	3
GO:0071480	cellular response to gamma radiation	3/445	30/18866	0.0330405	0.37322	0.34717	BCL2L1/HRAS/TP53	3
GO:0016236	macroautophagy	13/445	310/18866	0.0331491	0.37322	0.34717	ATG5/RAB43/CDC37/AKT1/RAB33B/PIP4K2A/ATG9B/RB1CC1/KDR/TMEM41B/SIRT1/MTERF3/TP53	13
GO:0090287	regulation of cellular response to growth factor stimulus	13/445	310/18866	0.0331491	0.37322	0.34717	NOTCH1/CYFIP2/SLIT2/DAB2IP/EP300/SPRY4/SORL1/FOXD1/CREB3L1/SMAD7/SIRT1/TP53/SULF2	13
GO:0000041	transition metal ion transport	7/445	129/18866	0.0333498	0.37322	0.34717	SLC25A37/LCN2/TCN1/TF/SLC39A7/LMTK2/FLVCR1	7
GO:0050821	protein stabilization	9/445	187/18866	0.0336867	0.37322	0.34717	EP300/CDC37/PEX6/CCT4/OTUD3/FLOT2/SMAD7/TP53/GRN	9
GO:0033108	mitochondrial respiratory chain complex assembly	6/445	102/18866	0.0337502	0.37322	0.34717	C12orf73/CHCHD4/SDHAF4/FOXRED1/UQCR10/NDUFA3	6
GO:1903076	regulation of protein localization to plasma membrane	6/445	102/18866	0.0337502	0.37322	0.34717	ARHGEF16/BCL2L1/PPP1R9B/AKT1/AP2M1/TMBIM1	6
GO:2000060	positive regulation of ubiquitin-dependent protein catabolic process	6/445	102/18866	0.0337502	0.37322	0.34717	DET1/BCAP31/PLK1/AKT1/SMAD7/GSK3A	6
GO:0060326	cell chemotaxis	13/445	311/18866	0.0338869	0.37322	0.34717	CXCR2/NOTCH1/TRPV4/CSF3R/SLIT2/ARHGEF16/S100A8/KDR/CD74/PPBP/CCL26/S100A9/DEFB4A	13
GO:0002704	negative regulation of leukocyte mediated immunity	4/445	52/18866	0.033995	0.37322	0.34717	HLA-G/HLA-B/SMAD7/HLA-A	4
GO:0055078	sodium ion homeostasis	4/445	52/18866	0.033995	0.37322	0.34717	GNAI2/SCNN1A/SCNN1B/ATP12A	4
GO:0071622	regulation of granulocyte chemotaxis	4/445	52/18866	0.033995	0.37322	0.34717	CXCR2/TRPV4/SLIT2/CD74	4
GO:0030203	glycosaminoglycan metabolic process	8/445	158/18866	0.0340176	0.37322	0.34717	CHPF/HAS3/AKT1/HS6ST2/UGDH/SDC1/HS3ST2/CHST6	8
GO:0050729	positive regulation of inflammatory response	8/445	158/18866	0.0340176	0.37322	0.34717	SNCA/TRPV4/S100A8/IDO1/TGM2/S100A9/GBP5/GRN	8
GO:0006959	humoral immune response	15/445	377/18866	0.0347284	0.380028	0.353504	HLA-DQB1/NOTCH1/CFB/LCN2/S100A8/ITLN1/TF/EPPIN/CFI/HLA-DRB1/PPBP/S100A9/BPIFB2/HLA-A/DEFB4A	15
GO:0048661	positive regulation of smooth muscle cell proliferation	6/445	103/18866	0.035155	0.382452	0.355758	GNAI2/AKT1/DDX39B/MMP9/MNAT1/TGM2	6
GO:0060411	cardiac septum morphogenesis	5/445	77/18866	0.0353554	0.382452	0.355758	NOTCH1/SLIT2/HEY2/SMAD7/TP53	5
GO:0003206	cardiac chamber morphogenesis	7/445	131/18866	0.0358069	0.382452	0.355758	NOTCH1/SLIT2/TNNI3/HEY2/SMAD7/TP53/GSK3A	7
GO:0010508	positive regulation of autophagy	7/445	131/18866	0.0358069	0.382452	0.355758	ATG5/CDC37/PIP4K2A/KDR/SIRT1/GSK3A/TRIM68	7
GO:0032434	regulation of proteasomal ubiquitin-dependent protein catabolic process	7/445	131/18866	0.0358069	0.382452	0.355758	DET1/BCAP31/PLK1/AKT1/MAP1A/SMAD7/GSK3A	7
GO:0009394	2'-deoxyribonucleotide metabolic process	3/445	31/18866	0.0359587	0.382452	0.355758	TBPL1/DCTPP1/DCK	3
GO:0031114	regulation of microtubule depolymerization	3/445	31/18866	0.0359587	0.382452	0.355758	TRPV4/MAP1A/MID1IP1	3
GO:1902230	negative regulation of intrinsic apoptotic signaling pathway in response to DNA damage	3/445	31/18866	0.0359587	0.382452	0.355758	BCL2L1/CD74/SIRT1	3
GO:1902253	regulation of intrinsic apoptotic signaling pathway by p53 class mediator	3/445	31/18866	0.0359587	0.382452	0.355758	CD74/SIRT1/TP53	3
GO:1905476	negative regulation of protein localization to membrane	3/445	31/18866	0.0359587	0.382452	0.355758	BCL2L1/AP2M1/TMBIM1	3
GO:2000772	regulation of cellular senescence	4/445	53/18866	0.0361099	0.382452	0.355758	HMGA1/HLA-G/SIRT1/TP53	4
GO:0009265	2'-deoxyribonucleotide biosynthetic process	2/445	13/18866	0.036464	0.382452	0.355758	TBPL1/DCK	2
GO:0015697	quaternary ammonium group transport	2/445	13/18866	0.036464	0.382452	0.355758	SLC22A16/SLC22A4	2
GO:0042921	glucocorticoid receptor signaling pathway	2/445	13/18866	0.036464	0.382452	0.355758	NR3C1/LMO3	2
GO:0046385	deoxyribose phosphate biosynthetic process	2/445	13/18866	0.036464	0.382452	0.355758	TBPL1/DCK	2
GO:2001198	regulation of dendritic cell differentiation	2/445	13/18866	0.036464	0.382452	0.355758	HLA-G/HLA-B	2
GO:0002833	positive regulation of response to biotic stimulus	11/445	251/18866	0.0364932	0.382452	0.355758	MUC12/RPS6KA5/ICAM3/MUC5AC/EP300/HLA-G/HRAS/MUC2/MUC13/GBP5/GRN	11
GO:0002367	cytokine production involved in immune response	6/445	104/18866	0.0365969	0.382587	0.355884	HLA-G/CD74/TNFRSF1B/SMAD7/SIRT1/HLA-A	6
GO:0001895	retina homeostasis	5/445	78/18866	0.037075	0.386626	0.359641	CCDC66/TF/CST4/BBS10/AZGP1	5
GO:0062014	negative regulation of small molecule metabolic process	6/445	105/18866	0.0380761	0.39502	0.367449	EP300/AKT1/DDIT4/SIRT1/TP53/GSK3A	6
GO:0006968	cellular defense response	4/445	54/18866	0.038299	0.39502	0.367449	CXCR2/LSP1/HLA-G/LGALS3BP	4
GO:0010043	response to zinc ion	4/445	54/18866	0.038299	0.39502	0.367449	GGH/BGLAP/S100A8/ZACN	4
GO:0097529	myeloid leukocyte migration	10/445	222/18866	0.0383577	0.39502	0.367449	CXCR2/TRPV4/CSF3R/SLIT2/S100A8/CD74/SIRPA/PPBP/CCL26/S100A9	10
GO:0051051	negative regulation of transport	18/445	483/18866	0.0385697	0.39502	0.367449	ATG5/SNCA/NOTCH1/GNAI2/GPM6B/AKT1/RAB33B/ABCA7/MIDN/ADRA2A/EPPIN/MMP9/CD74/SIRPA/PKIG/TNFRSF1B/GSK3A/SLC6A9	18
GO:0010639	negative regulation of organelle organization	16/445	416/18866	0.0388255	0.39502	0.367449	ATG5/SNCA/SPI1/SLIT2/BCL2L1/GMFB/TEX14/HMGA1/PLK1/AKT1/OTUB1/MNAT1/MID1IP1/SIRT1/TP53/CTBP1	16
GO:0006826	iron ion transport	5/445	79/18866	0.038845	0.39502	0.367449	SLC25A37/LCN2/TF/LMTK2/FLVCR1	5
GO:0030104	water homeostasis	5/445	79/18866	0.038845	0.39502	0.367449	PRKAR2B/TRPV4/SCNN1A/AQP4/SCNN1B	5
GO:0090398	cellular senescence	5/445	79/18866	0.038845	0.39502	0.367449	HMGA1/HLA-G/HRAS/SIRT1/TP53	5
GO:0002724	regulation of T cell cytokine production	3/445	32/18866	0.039005	0.39502	0.367449	TNFRSF1B/SMAD7/HLA-A	3
GO:0030201	heparan sulfate proteoglycan metabolic process	3/445	32/18866	0.039005	0.39502	0.367449	HS6ST2/UGDH/SULF2	3
GO:0071875	adrenergic receptor signaling pathway	3/445	32/18866	0.039005	0.39502	0.367449	GNAI2/ADRA2A/GSK3A	3
GO:0032091	negative regulation of protein binding	6/445	106/18866	0.039593	0.397532	0.369785	GOLGA2/TEX14/NKX3-1/AKT1/SORL1/IFIT2	6
GO:0043280	positive regulation of cysteine-type endopeptidase activity involved in apoptotic process	7/445	134/18866	0.039712	0.397532	0.369785	SNCA/S100A8/NKX3-1/BCAP31/SIRT1/S100A9/RPS27L	7
GO:0071248	cellular response to metal ion	9/445	193/18866	0.0399274	0.397532	0.369785	SNCA/CACYBP/KCNA1/AKT1/TF/MMP9/LIG4/SLC41A1/GSK3A	9
GO:0003229	ventricular cardiac muscle tissue development	4/445	55/18866	0.0405627	0.397532	0.369785	NOTCH1/TNNI3/HEY2/SMAD7	4
GO:0022029	telencephalon cell migration	4/445	55/18866	0.0405627	0.397532	0.369785	SUN2/SLIT2/ARX/DAB2IP	4
GO:0042304	regulation of fatty acid biosynthetic process	4/445	55/18866	0.0405627	0.397532	0.369785	ABCD2/CD74/MID1IP1/SIRT1	4
GO:0042590	antigen processing and presentation of exogenous peptide antigen via MHC class I	5/445	80/18866	0.0406658	0.397532	0.369785	TAPBP/HLA-G/HLA-C/HLA-B/HLA-A	5
GO:0090257	regulation of muscle system process	11/445	256/18866	0.0411195	0.397532	0.369785	NOTCH1/TNNI2/TNNI3/KCNA1/DDX39B/ADRA2A/TNFRSF1B/SMAD7/GSK3A/PROK2/KCNJ2	11
GO:1903426	regulation of reactive oxygen species biosynthetic process	6/445	107/18866	0.0411478	0.397532	0.369785	SNCA/GLA/AKT1/ABCD2/DUOXA2/SIRPA	6
GO:0001921	positive regulation of receptor recycling	2/445	14/18866	0.0418899	0.397532	0.369785	SNCA/ECE1	2
GO:0003188	heart valve formation	2/445	14/18866	0.0418899	0.397532	0.369785	NOTCH1/HEY2	2
GO:0010935	regulation of macrophage cytokine production	2/445	14/18866	0.0418899	0.397532	0.369785	HLA-G/CD74	2
GO:0030007	cellular potassium ion homeostasis	2/445	14/18866	0.0418899	0.397532	0.369785	ATP12A/KCNJ2	2
GO:0031958	corticosteroid receptor signaling pathway	2/445	14/18866	0.0418899	0.397532	0.369785	NR3C1/LMO3	2
GO:0035358	regulation of peroxisome proliferator activated receptor signaling pathway	2/445	14/18866	0.0418899	0.397532	0.369785	LMO3/SIRT1	2
GO:0050872	white fat cell differentiation	2/445	14/18866	0.0418899	0.397532	0.369785	SIRT1/CTBP1	2
GO:0070234	positive regulation of T cell apoptotic process	2/445	14/18866	0.0418899	0.397532	0.369785	IDO1/TP53	2
GO:0070486	leukocyte aggregation	2/445	14/18866	0.0418899	0.397532	0.369785	S100A8/S100A9	2
GO:0071285	cellular response to lithium ion	2/445	14/18866	0.0418899	0.397532	0.369785	LIG4/GSK3A	2
GO:0106070	regulation of adenylate cyclase-activating G protein-coupled receptor signaling pathway	2/445	14/18866	0.0418899	0.397532	0.369785	GNAI2/GSK3A	2
GO:1901678	iron coordination entity transport	2/445	14/18866	0.0418899	0.397532	0.369785	LCN2/FLVCR1	2
GO:1902430	negative regulation of amyloid-beta formation	2/445	14/18866	0.0418899	0.397532	0.369785	SORL1/ABCA7	2
GO:1903054	negative regulation of extracellular matrix organization	2/445	14/18866	0.0418899	0.397532	0.369785	NOTCH1/TNFRSF1B	2
GO:1903726	negative regulation of phospholipid metabolic process	2/445	14/18866	0.0418899	0.397532	0.369785	DAB2IP/LPCAT1	2
GO:1904668	positive regulation of ubiquitin protein ligase activity	2/445	14/18866	0.0418899	0.397532	0.369785	GOLGA2/PLK1	2
GO:1904748	regulation of apoptotic process involved in development	2/445	14/18866	0.0418899	0.397532	0.369785	NOTCH1/TNFRSF1B	2
GO:2000232	regulation of rRNA processing	2/445	14/18866	0.0418899	0.397532	0.369785	RIOK2/WDR43	2
GO:0009303	rRNA transcription	3/445	33/18866	0.0421782	0.397532	0.369785	GTF3C3/GTF3C5/TP53	3
GO:0048011	neurotrophin TRK receptor signaling pathway	3/445	33/18866	0.0421782	0.397532	0.369785	CYFIP2/AKT1S1/DDIT4	3
GO:0090022	regulation of neutrophil chemotaxis	3/445	33/18866	0.0421782	0.397532	0.369785	CXCR2/SLIT2/CD74	3
GO:1902003	regulation of amyloid-beta formation	3/445	33/18866	0.0421782	0.397532	0.369785	SORL1/ABCA7/GSK3A	3
GO:2001020	regulation of response to DNA damage stimulus	10/445	226/18866	0.0424482	0.399183	0.371322	PARG/BCL2L1/NKX3-1/PPP4R2/DDX39B/OTUB1/CD74/SIRT1/TP53/ETAA1	10
GO:0071887	leukocyte apoptotic process	6/445	108/18866	0.0427405	0.401037	0.373046	CXCR2/AKT1/IDO1/CD74/SIRT1/TP53	6
GO:0010332	response to gamma radiation	4/445	56/18866	0.0429007	0.401646	0.373613	BCL2L1/HRAS/LIG4/TP53	4
GO:0071897	DNA biosynthetic process	9/445	196/18866	0.0433239	0.404709	0.376461	POLD4/POLE3/DDX39B/RFC4/CCT4/POLM/LIG4/SIRT1/TP53	9
GO:0035967	cellular response to topologically incorrect protein	8/445	166/18866	0.0434732	0.405205	0.376923	DAB2IP/EP300/SHC1/CLGN/CREB3L1/BHLHA15/GSK3A/DNAJB11	8
GO:0009895	negative regulation of catabolic process	13/445	323/18866	0.0436814	0.406246	0.377892	SNRNP70/SNCA/DAB2IP/GOLGA2/AKT1/SORL1/ADRA2A/PAIP1/MAP1A/BMF/DDIT4/TP53/GSK3A	13
GO:0098781	ncRNA transcription	6/445	109/18866	0.0443715	0.411705	0.38297	GTF3C3/GTF3C5/INTS8/POLR2A/TP53/ICE1	6
GO:0042692	muscle cell differentiation	15/445	390/18866	0.0444638	0.411705	0.38297	ATG5/NOTCH1/SEMA4C/CACYBP/AKT1/DDX39B/SIX4/HEY2/BHLHA15/CEACAM5/DNER/SDC1/SIRT1/KRT8/GSK3A	15
GO:0043516	regulation of DNA damage response, signal transduction by p53 class mediator	3/445	34/18866	0.0454768	0.416883	0.387786	CD74/SIRT1/TP53	3
GO:0002821	positive regulation of adaptive immune response	6/445	110/18866	0.0460409	0.416883	0.387786	CD1E/HLA-G/HLA-B/SIRT1/AZGP1/HLA-A	6
GO:0002819	regulation of adaptive immune response	8/445	168/18866	0.0460828	0.416883	0.387786	CD1E/HLA-G/HLA-B/TNFRSF1B/SMAD7/SIRT1/AZGP1/HLA-A	8
GO:0031589	cell-substrate adhesion	14/445	359/18866	0.0464151	0.416883	0.387786	MSLN/NOTCH1/SORBS3/CEACAM6/GPM6B/EGFL6/COL17A1/HSD17B12/KDR/P4HB/FERMT2/CCDC80/LAMB2/PLEKHA2	14
GO:0002718	regulation of cytokine production involved in immune response	5/445	83/18866	0.0464345	0.416883	0.387786	HLA-G/CD74/TNFRSF1B/SMAD7/HLA-A	5
GO:2001021	negative regulation of response to DNA damage stimulus	5/445	83/18866	0.0464345	0.416883	0.387786	BCL2L1/DDX39B/OTUB1/CD74/SIRT1	5
GO:0097191	extrinsic apoptotic signaling pathway	10/445	230/18866	0.0468268	0.416883	0.387786	BCL2L1/DAB2IP/LCN2/AKT1/SH3RF1/RB1CC1/TNFRSF1B/TMBIM1/KRT8/GSK3A	10
GO:0098657	import into cell	10/445	230/18866	0.0468268	0.416883	0.387786	SNCA/TRPV4/GPM6B/AKT1/SLC22A4/SLC7A2/ATP12A/KCNJ16/SLC6A9/KCNJ2	10
GO:0044262	cellular carbohydrate metabolic process	12/445	294/18866	0.0469985	0.416883	0.387786	SNCA/B3GNT6/EP300/HAS3/AKT1/MIDN/RB1CC1/IGFBP3/DDIT4/SIRT1/TP53/GSK3A	12
GO:0070997	neuron death	14/445	360/18866	0.0473033	0.416883	0.387786	SNCA/BCL2L1/AKT1/SORL1/AKT1S1/SIX4/TNFRSF1B/HRAS/DDIT4/LIG4/SIRT1/TP53/GSK3A/GRN	14
GO:0051100	negative regulation of binding	8/445	169/18866	0.0474252	0.416883	0.387786	GOLGA2/TEX14/NKX3-1/AKT1/SORL1/HEY2/IFIT2/ZNF675	8
GO:0052126	movement in host environment	8/445	169/18866	0.0474252	0.416883	0.387786	TRIM31/VPS18/TRIM11/CD74/HLA-DRB1/P4HB/TRIM68/CDHR3	8
GO:0055002	striated muscle cell development	8/445	169/18866	0.0474252	0.416883	0.387786	ATG5/DDX39B/SIX4/HEY2/DNER/SDC1/KRT8/GSK3A	8
GO:0009415	response to water	2/445	15/18866	0.0475958	0.416883	0.387786	KRT8/LRP11	2
GO:0015671	oxygen transport	2/445	15/18866	0.0475958	0.416883	0.387786	HBM/HBQ1	2
GO:0030238	male sex determination	2/445	15/18866	0.0475958	0.416883	0.387786	DHH/SIX4	2
GO:0043518	negative regulation of DNA damage response, signal transduction by p53 class mediator	2/445	15/18866	0.0475958	0.416883	0.387786	CD74/SIRT1	2
GO:0045346	regulation of MHC class II biosynthetic process	2/445	15/18866	0.0475958	0.416883	0.387786	SPI1/SIRT1	2
GO:0048308	organelle inheritance	2/445	15/18866	0.0475958	0.416883	0.387786	MAP2K2/GOLGA2	2
GO:0048313	Golgi inheritance	2/445	15/18866	0.0475958	0.416883	0.387786	MAP2K2/GOLGA2	2
GO:0051044	positive regulation of membrane protein ectodomain proteolysis	2/445	15/18866	0.0475958	0.416883	0.387786	ADRA2A/TNFRSF1B	2
GO:0051589	negative regulation of neurotransmitter transport	2/445	15/18866	0.0475958	0.416883	0.387786	SNCA/GPM6B	2
GO:0070207	protein homotrimerization	2/445	15/18866	0.0475958	0.416883	0.387786	ITLN1/HLA-G	2
GO:0072148	epithelial cell fate commitment	2/445	15/18866	0.0475958	0.416883	0.387786	NOTCH1/ARX	2
GO:0097202	activation of cysteine-type endopeptidase activity	2/445	15/18866	0.0475958	0.416883	0.387786	CYFIP2/CIDEB	2
GO:1900029	positive regulation of ruffle assembly	2/445	15/18866	0.0475958	0.416883	0.387786	HRAS/EPS8L1	2
GO:0007091	metaphase/anaphase transition of mitotic cell cycle	4/445	58/18866	0.0478001	0.41694	0.387839	TEX14/PLK1/TACC3/RIOK2	4
GO:0021885	forebrain cell migration	4/445	58/18866	0.0478001	0.41694	0.387839	SUN2/SLIT2/ARX/DAB2IP	4
GO:1901654	response to ketone	9/445	200/18866	0.0481469	0.418233	0.389042	NR3C1/BGLAP/SLIT2/BCL2L1/PPP1R9B/NKX3-1/AKT1/DDIT4/SIRT1	9
GO:2000377	regulation of reactive oxygen species metabolic process	9/445	200/18866	0.0481469	0.418233	0.389042	ATG5/SNCA/GLA/GNAI2/AKT1/ABCD2/DUOXA2/SIRPA/TP53	9
GO:0006739	NADP metabolic process	3/445	35/18866	0.0488993	0.421294	0.391889	NUDT12/DERA/TP53	3
GO:0016486	peptide hormone processing	3/445	35/18866	0.0488993	0.421294	0.391889	PCSK1N/CPA3/ECE1	3
GO:0098751	bone cell development	3/445	35/18866	0.0488993	0.421294	0.391889	EP300/LRRK1/PIP4K2A	3
GO:0140448	signaling receptor ligand precursor processing	3/445	35/18866	0.0488993	0.421294	0.391889	PCSK1N/CPA3/ECE1	3
GO:0007586	digestion	7/445	141/18866	0.0498752	0.428825	0.398894	CYP39A1/ARX/TYMP/EPB41/ADRA2A/MUC2/MUC13	7

## Sheet: Fig 3h
ID	Description	GeneRatio	BgRatio	pvalue	p.adjust	qvalue	geneID	Count
GO:0043312	neutrophil degranulation	54/676	487/18866	1.57551e-13	4.67402e-10	4.58129e-10	CXCR2/GRN/FCGR3B/SERPINB10/PSAP/SIRPA/FCGR2A/VAPA/CXCR1/LILRB3/FPR1/CD93/GGH/HSPA6/ADGRG3/TNFRSF1B/FCN1/TCN1/ITGAX/DYNLT1/RAB37/FPR2/PSMA5/DERA/RAB3D/MNDA/PTPRC/S100A12/MLEC/PPBP/ACTR10/COMMD9/SRP14/TLR2/S100A9/TNFAIP6/LILRB2/AGL/ENPP4/SELL/TIMP2/GMFG/CD53/HEBP2/MMP9/LTF/OSCAR/PLAUR/CYSTM1/SVIP/CTSH/SLC27A2/TYROBP/ABCA13	54
GO:0002283	neutrophil activation involved in immune response	54/676	490/18866	2.02382e-13	4.67402e-10	4.58129e-10	CXCR2/GRN/FCGR3B/SERPINB10/PSAP/SIRPA/FCGR2A/VAPA/CXCR1/LILRB3/FPR1/CD93/GGH/HSPA6/ADGRG3/TNFRSF1B/FCN1/TCN1/ITGAX/DYNLT1/RAB37/FPR2/PSMA5/DERA/RAB3D/MNDA/PTPRC/S100A12/MLEC/PPBP/ACTR10/COMMD9/SRP14/TLR2/S100A9/TNFAIP6/LILRB2/AGL/ENPP4/SELL/TIMP2/GMFG/CD53/HEBP2/MMP9/LTF/OSCAR/PLAUR/CYSTM1/SVIP/CTSH/SLC27A2/TYROBP/ABCA13	54
GO:0034341	response to interferon-gamma	21/676	202/18866	1.26174e-05	0.0194265	0.0190411	HLA-DQB1/SIRPA/ZYX/CCL26/NOS2/AQP4/SNCA/HLA-DQA1/CDC37/HLA-DQB2/TRIM31/IRF9/IFI30/KYNU/TLR2/GBP5/TRIM22/FCGR1A/PIAS1/SUMO1/HLA-DQA2	21
GO:0071346	cellular response to interferon-gamma	19/676	182/18866	3.04893e-05	0.0322104	0.0315714	HLA-DQB1/SIRPA/ZYX/CCL26/NOS2/AQP4/HLA-DQA1/CDC37/HLA-DQB2/TRIM31/IRF9/IFI30/TLR2/GBP5/TRIM22/FCGR1A/PIAS1/SUMO1/HLA-DQA2	19
GO:1990868	response to chemokine	13/676	97/18866	4.18407e-05	0.0322104	0.0315714	CXCR2/CXCR1/CCL26/CCR7/CCR1/ROBO1/CXCR4/PPBP/CXCL5/DUSP1/CXCL3/SLIT2/ZC3H12A	13
GO:1990869	cellular response to chemokine	13/676	97/18866	4.18407e-05	0.0322104	0.0315714	CXCR2/CXCR1/CCL26/CCR7/CCR1/ROBO1/CXCR4/PPBP/CXCL5/DUSP1/CXCL3/SLIT2/ZC3H12A	13
GO:0030593	neutrophil chemotaxis	13/676	103/18866	7.89529e-05	0.0520976	0.0510641	CXCR2/CXCR1/CCL26/CCR7/CSF3R/DPP4/MPP1/S100A12/PPBP/CXCL5/S100A9/CXCL3/SLIT2	13
GO:0060333	interferon-gamma-mediated signaling pathway	12/676	91/18866	9.61809e-05	0.0555325	0.0544308	HLA-DQB1/HLA-DQA1/CDC37/HLA-DQB2/TRIM31/IRF9/IFI30/TRIM22/FCGR1A/PIAS1/SUMO1/HLA-DQA2	12
GO:0045861	negative regulation of proteolysis	28/676	369/18866	0.000165905	0.0851464	0.0834572	CST4/SERPINB10/SERPINB2/CST1/SH3RF1/IL1R2/CST2/FURIN/SNCA/PROS1/LAMP3/PCSK1N/SERPINF2/LAMTOR5/TMEM98/TAF9/TIMP2/CSTA/MMP9/LTF/SERPINA6/PLAUR/SVIP/PI3/RPS7/RPL11/SERPINI1/MAP1A	28
GO:0070098	chemokine-mediated signaling pathway	11/676	88/18866	0.000300621	0.138857	0.136102	CXCR2/CXCR1/CCL26/CCR7/CCR1/ROBO1/CXCR4/PPBP/CXCL5/CXCL3/SLIT2	11
GO:0010951	negative regulation of endopeptidase activity	21/676	258/18866	0.000421772	0.167702	0.164375	CST4/SERPINB10/SERPINB2/CST1/SH3RF1/CST2/FURIN/SNCA/PROS1/LAMP3/PCSK1N/SERPINF2/LAMTOR5/TIMP2/CSTA/MMP9/LTF/SERPINA6/PLAUR/PI3/SERPINI1	21
GO:1990266	neutrophil migration	13/676	122/18866	0.000435684	0.167702	0.164375	CXCR2/CXCR1/CCL26/CCR7/CSF3R/DPP4/MPP1/S100A12/PPBP/CXCL5/S100A9/CXCL3/SLIT2	13
GO:0002573	myeloid leukocyte differentiation	18/676	210/18866	0.000580362	0.197436	0.193519	LILRB3/CCR7/SPI1/CCR1/ZNF675/TF/TMEM178A/TLR2/JUNB/TFRC/C1QC/INHBA/MMP9/LTF/OSCAR/TRAF6/TYROBP/BATF	18
GO:0006968	cellular defense response	8/676	54/18866	0.000631759	0.197436	0.193519	CXCR2/RAB23/IL33/MNDA/LSP1/LILRB2/KLRC2/TYROBP	8
GO:0071621	granulocyte chemotaxis	13/676	127/18866	0.000641165	0.197436	0.193519	CXCR2/CXCR1/CCL26/CCR7/CSF3R/DPP4/MPP1/S100A12/PPBP/CXCL5/S100A9/CXCL3/SLIT2	13
GO:0019882	antigen processing and presentation	19/676	232/18866	0.000722978	0.207171	0.203061	HLA-DQB1/PSAP/CCR7/RAB35/HLA-DQA1/CD1E/PSMA5/HLA-DQB2/IFI30/ACTR10/AZGP1/LILRB2/AP2M1/FCGR1A/CTSV/HLA-DQA2/CTSH/BCAP31/TRAF6	19
GO:0030316	osteoclast differentiation	11/676	98/18866	0.000762484	0.207171	0.203061	LILRB3/CCR1/ZNF675/TF/TMEM178A/JUNB/TFRC/LTF/OSCAR/TRAF6/TYROBP	11
GO:0010466	negative regulation of peptidase activity	21/676	272/18866	0.000839345	0.214728	0.210468	CST4/SERPINB10/SERPINB2/CST1/SH3RF1/CST2/FURIN/SNCA/PROS1/LAMP3/PCSK1N/SERPINF2/LAMTOR5/TIMP2/CSTA/MMP9/LTF/SERPINA6/PLAUR/PI3/SERPINI1	21
GO:0097028	dendritic cell differentiation	7/676	44/18866	0.00088752	0.214728	0.210468	CCR7/SPI1/TMEM176B/LILRB2/TMEM176A/TRAF6/BATF	7
GO:2001235	positive regulation of apoptotic signaling pathway	16/676	183/18866	0.000929761	0.214728	0.210468	BNIP3/BMF/NKX3-1/PTPRC/G0S2/S100A9/INHBA/ITM2C/MMP9/PLAUR/CTSH/BCAP31/RPS7/STK3/RPL11/TNFSF12	16
GO:0097529	myeloid leukocyte migration	18/676	222/18866	0.00110656	0.243391	0.238563	CXCR2/SIRPA/CXCR1/CCL26/CCR7/CSF3R/CCR1/FPR2/DPP4/MPP1/S100A12/PPBP/CXCL5/DUSP1/S100A9/CXCL3/MMP14/SLIT2	18
GO:0002407	dendritic cell chemotaxis	5/676	24/18866	0.00140337	0.281834	0.276243	CXCR2/CXCR1/CCR7/CCR1/CXCR4	5
GO:0035268	protein mannosylation	5/676	24/18866	0.00140337	0.281834	0.276243	TMTC4/TMTC3/DPY19L2/DPY19L4/DPM3	5
GO:0015671	oxygen transport	4/676	15/18866	0.00162623	0.31294	0.306732	HBD/HBQ1/HBG2/HBM	4
GO:0150076	neuroinflammatory response	9/676	77/18866	0.00169377	0.31294	0.306732	GRN/TNFRSF1B/SNCA/FPR2/IL33/PTPRC/TLR2/MMP9/TYROBP	9
GO:0001774	microglial cell activation	7/676	50/18866	0.00192221	0.324177	0.317746	GRN/SNCA/FPR2/IL33/PTPRC/TLR2/TYROBP	7
GO:0002269	leukocyte activation involved in inflammatory response	7/676	50/18866	0.00192221	0.324177	0.317746	GRN/SNCA/FPR2/IL33/PTPRC/TLR2/TYROBP	7
GO:0045453	bone resorption	8/676	64/18866	0.00196514	0.324177	0.317746	ZNF675/TF/RAB3D/SPP1/TFRC/ACP5/IL7/TRAF6	8
GO:0031647	regulation of protein stability	21/676	296/18866	0.00238634	0.369166	0.361842	GRN/USP28/SNCA/PRKD1/CDC37/TF/PIM1/CREBL2/FLNA/TAF9/OTUD3/SUMO1/MORC3/SLC51B/CTSH/RPS7/STK3/RPL11/B4GALT5/TYROBP/DPM3	21
GO:0044782	cilium organization	26/676	397/18866	0.0023977	0.369166	0.361842	PRKAR2B/RAB23/DYNLRB2/ARL13B/SPAG17/CFAP206/B9D1/TTC29/ABLIM3/TMEM231/FLNA/CCDC114/IFT43/TTC8/BBS12/IFT20/CFAP54/ARMC2/CCP110/IQUB/DNAH5/BBS10/PKD2/PIBF1/VANGL2/TMEM237	26
GO:0097530	granulocyte migration	13/676	150/18866	0.00292552	0.433437	0.424838	CXCR2/CXCR1/CCL26/CCR7/CSF3R/DPP4/MPP1/S100A12/PPBP/CXCL5/S100A9/CXCL3/SLIT2	13
GO:0042177	negative regulation of protein catabolic process	12/676	133/18866	0.00300281	0.433437	0.424838	NOS2/FURIN/SNCA/LAMP3/FLNA/SNRNP70/TAF9/TIMP2/SVIP/RPS7/RPL11/MAP1A	12
GO:0042116	macrophage activation	10/676	101/18866	0.00334611	0.436448	0.42779	GRN/CD93/SNCA/FPR2/IL33/PTPRC/TLR2/ZC3H12A/SLC7A2/TYROBP	10
GO:0022029	telencephalon cell migration	7/676	55/18866	0.00334839	0.436448	0.42779	SUN2/ARX/DRD1/ARL13B/ROBO1/CXCR4/SLIT2	7
GO:0036336	dendritic cell migration	5/676	29/18866	0.00338281	0.436448	0.42779	CXCR2/CXCR1/CCR7/CCR1/CXCR4	5
GO:0010038	response to metal ion	24/676	366/18866	0.00340163	0.436448	0.42779	CACYBP/PCNA/GGH/BNIP3/SLC41A1/ALOX5AP/SNCA/ARL13B/KCNMB2/TF/KCNA1/ABAT/MNAT1/JUNB/DUSP1/RYR3/SUMO1/SLC30A1/MMP9/ALOX15/CYB5A/PKD2/ENDOG/AQP9	24
GO:0030099	myeloid cell differentiation	27/676	431/18866	0.00368621	0.447269	0.438396	LILRB3/CCR7/PIP4K2A/SPI1/CSF3R/ALAS2/CCR1/ZNF675/TF/SLC4A1/GPR171/TMEM178A/EPB42/PRKX/TRIM58/TLR2/JUNB/ANKRD54/TFRC/C1QC/INHBA/MMP9/LTF/OSCAR/TRAF6/TYROBP/BATF	27
GO:0051262	protein tetramerization	9/676	87/18866	0.00392975	0.447269	0.438396	AQP4/SNCA/CRYZ/GBP5/RYR3/APPL2/KCNJ2/HSD17B8/PKD2	9
GO:0055076	transition metal ion homeostasis	12/676	138/18866	0.00405811	0.447269	0.438396	ALAS2/SLC39A7/SRI/SLC25A37/TF/EPB42/TFRC/S100A9/SLC30A1/LTF/SCO2/STEAP2	12
GO:2001233	regulation of apoptotic signaling pathway	26/676	413/18866	0.00406008	0.447269	0.438396	SH3RF1/BNIP3/P4HB/BMF/NKX3-1/PTPRC/RB1CC1/YAP1/PTPMT1/G0S2/S100A9/TAF9/INHBA/ITM2C/MMP9/PLAUR/SGMS1/CTSH/IL7/BCAP31/RPS7/GRINA/STK3/EYA1/RPL11/TNFSF12	26
GO:0032026	response to magnesium ion	4/676	19/18866	0.00412079	0.447269	0.438396	SLC41A1/SNCA/KCNA1/RYR3	4
GO:0061515	myeloid cell development	8/676	72/18866	0.00414155	0.447269	0.438396	PIP4K2A/ALAS2/SLC4A1/EPB42/TRIM58/TLR2/LTF/TYROBP	8
GO:0050818	regulation of coagulation	9/676	88/18866	0.004242	0.447269	0.438396	SERPINB2/PLEK/PROS1/SERPINF2/ABAT/ENPP4/VKORC1/PROCR/PLAUR	9
GO:0030595	leukocyte chemotaxis	17/676	232/18866	0.004307	0.447269	0.438396	CXCR2/CXCR1/CCL26/CCR7/CSF3R/CCR1/FPR2/DPP4/MPP1/CXCR4/S100A12/PPBP/CXCL5/DUSP1/S100A9/CXCL3/SLIT2	17
GO:0006283	transcription-coupled nucleotide-excision repair	8/676	73/18866	0.00450892	0.447269	0.438396	PCNA/RBX1/RFC4/RPA3/MNAT1/POLR2G/POLR2A/POLD4	8
GO:0021885	forebrain cell migration	7/676	58/18866	0.0045249	0.447269	0.438396	SUN2/ARX/DRD1/ARL13B/ROBO1/CXCR4/SLIT2	7
GO:0035907	dorsal aorta development	3/676	10/18866	0.00455112	0.447269	0.438396	NKX3-1/HEY2/BMPR1A	3
GO:0051289	protein homotetramerization	7/676	59/18866	0.00497906	0.471977	0.462614	AQP4/CRYZ/GBP5/RYR3/APPL2/KCNJ2/PKD2	7
GO:0015669	gas transport	4/676	20/18866	0.0050069	0.471977	0.462614	HBD/HBQ1/HBG2/HBM	4
GO:0042744	hydrogen peroxide catabolic process	5/676	32/18866	0.00525187	0.479649	0.470134	HBD/SNCA/HBQ1/HBG2/HBM	5
GO:0046849	bone remodeling	9/676	91/18866	0.00529597	0.479649	0.470134	ZNF675/TF/RAB3D/SPP1/TFRC/SUCO/ACP5/IL7/TRAF6	9
GO:0061900	glial cell activation	7/676	60/18866	0.00546665	0.485586	0.475953	GRN/SNCA/FPR2/IL33/PTPRC/TLR2/TYROBP	7
GO:0090022	regulation of neutrophil chemotaxis	5/676	33/18866	0.00601067	0.514266	0.504064	CXCR2/CCR7/DPP4/MPP1/SLIT2	5
GO:0003177	pulmonary valve development	4/676	21/18866	0.0060122	0.514266	0.504064	TNFRSF1B/ROBO1/HEY2/SLIT2	4
GO:0001894	tissue homeostasis	18/676	261/18866	0.00629187	0.521759	0.511408	CST4/ZNF675/TF/RAB3D/SLC22A5/DRAM2/SPP1/YAP1/TFRC/AZGP1/ACP5/MDM1/BBS12/LTF/CTSH/IL7/BBS10/TRAF6	18
GO:0043268	positive regulation of potassium ion transport	6/676	47/18866	0.00636757	0.521759	0.511408	FHL1/DRD1/KCNA1/FLNA/ADRA2A/KCNJ2	6
GO:0000041	transition metal ion transport	11/676	129/18866	0.00671152	0.521759	0.511408	ATP6V1B2/TCN1/SLC39A7/SLC25A37/TF/TFRC/ASIC3/SLC30A1/LTF/SCO2/STEAP2	11
GO:0001895	retina homeostasis	8/676	78/18866	0.00673447	0.521759	0.511408	CST4/TF/DRAM2/AZGP1/MDM1/BBS12/LTF/BBS10	8
GO:2001242	regulation of intrinsic apoptotic signaling pathway	13/676	166/18866	0.00687342	0.521759	0.511408	P4HB/BMF/NKX3-1/PTPMT1/S100A9/TAF9/MMP9/PLAUR/SGMS1/BCAP31/RPS7/GRINA/RPL11	13
GO:0046622	positive regulation of organ growth	7/676	63/18866	0.00714478	0.521759	0.511408	ARX/SERP1/PIM1/HEY2/YAP1/BMPR1A/IL7	7
GO:0031331	positive regulation of cellular catabolic process	24/676	390/18866	0.00738766	0.521759	0.511408	PIP4K2A/TNFRSF1B/BNIP3/SESN1/FURIN/SNCA/PRKD1/RBX1/CDC37/RNF152/IL33/TMTC3/FTO/MSN/RBM24/ADRA2A/TRIM22/PIAS1/SUMO1/ZC3H12A/POLR2G/SVIP/BCAP31/ENDOG	24
GO:0045333	cellular respiration	14/676	187/18866	0.00757918	0.521759	0.511408	SLC25A25/NOS2/BNIP3/SNCA/NDUFA3/UQCRFS1/SDHAF4/UQCR11/LYRM7/DLAT/COX8A/COX7C/NDUFA4/SCO2	14
GO:0052548	regulation of endopeptidase activity	26/676	434/18866	0.00762329	0.521759	0.511408	CST4/SERPINB10/SERPINB2/CST1/SH3RF1/CST2/FURIN/SNCA/PROS1/LAMP3/PCSK1N/SERPINF2/ROBO1/NKX3-1/LAMTOR5/S100A9/TIMP2/CSTA/MMP9/LTF/SERPINA6/PLAUR/PI3/CTSH/BCAP31/SERPINI1	26
GO:0016486	peptide hormone processing	5/676	35/18866	0.00775347	0.521759	0.511408	CPA3/FURIN/CPE/PCSK1N/CES1	5
GO:0140448	signaling receptor ligand precursor processing	5/676	35/18866	0.00775347	0.521759	0.511408	CPA3/FURIN/CPE/PCSK1N/CES1	5
GO:0021889	olfactory bulb interneuron differentiation	3/676	12/18866	0.00790913	0.521759	0.511408	ARX/ROBO1/SLIT2	3
GO:0072593	reactive oxygen species metabolic process	19/676	288/18866	0.00806094	0.521759	0.511408	DDIT4/SIRPA/NCF1C/NOS2/BNIP3/HBD/SESN1/SNCA/FPR2/HBQ1/HBG2/TLR2/ACP5/HBM/ZC3H12A/SLC7A2/PKD2/DUOXA2/TYROBP	19
GO:0071222	cellular response to lipopolysaccharide	15/676	208/18866	0.00814263	0.521759	0.511408	PLSCR4/SIRPA/NOS2/TNFRSF1B/CHMP5/PPBP/TLR2/CXCL5/LILRB2/CXCL3/LTF/ZC3H12A/SGMS1/SPON2/TRAF6	15
GO:0006297	nucleotide-excision repair, DNA gap filling	4/676	23/18866	0.00840615	0.521759	0.511408	PCNA/RFC4/RPA3/POLD4	4
GO:0051043	regulation of membrane protein ectodomain proteolysis	4/676	23/18866	0.00840615	0.521759	0.511408	TNFRSF1B/FURIN/ADRA2A/TIMP2	4
GO:0060326	cell chemotaxis	20/676	311/18866	0.00873389	0.521759	0.511408	CXCR2/CXCR1/CCL26/CCR7/CSF3R/CCR1/PRKD1/FPR2/DPP4/MPP1/EGR3/CXCR4/S100A12/PPBP/ARHGEF16/CXCL5/DUSP1/S100A9/CXCL3/SLIT2	20
GO:0016925	protein sumoylation	8/676	82/18866	0.00904488	0.521759	0.511408	KIAA1586/BCL11A/PIAS1/RWDD3/SUMO1/TOPORS/EYA1/NUP37	8
GO:0022617	extracellular matrix disassembly	8/676	82/18866	0.00904488	0.521759	0.511408	FURIN/DPP4/CTSV/TPSAB1/TIMP2/MMP14/MMP10/MMP9	8
GO:0030193	regulation of blood coagulation	8/676	82/18866	0.00904488	0.521759	0.511408	SERPINB2/PLEK/PROS1/SERPINF2/ABAT/ENPP4/VKORC1/PLAUR	8
GO:0019886	antigen processing and presentation of exogenous peptide antigen via MHC class II	9/676	99/18866	0.00910457	0.521759	0.511408	HLA-DQB1/HLA-DQA1/HLA-DQB2/IFI30/ACTR10/AP2M1/CTSV/HLA-DQA2/TRAF6	9
GO:0006414	translational elongation	11/676	135/18866	0.00932916	0.521759	0.511408	MRPL53/MRPL45/MRPL32/MRPL19/MRPS36/MRPL42/SRP9/MRPL41/DAP3/SECISBP2L/EEF1B2	11
GO:0032496	response to lipopolysaccharide	21/676	334/18866	0.00934262	0.521759	0.511408	PLSCR4/SIRPA/ADM/CCR7/NOS2/TNFRSF1B/CHMP5/SNCA/PPBP/CSF2RB/TLR2/CXCL5/S100A9/LILRB2/CXCL3/ACP5/LTF/ZC3H12A/SGMS1/SPON2/TRAF6	21
GO:0002762	negative regulation of myeloid leukocyte differentiation	6/676	51/18866	0.00947247	0.521759	0.511408	LILRB3/ZNF675/TMEM178A/C1QC/INHBA/LTF	6
GO:0060271	cilium assembly	23/676	377/18866	0.00949429	0.521759	0.511408	PRKAR2B/RAB23/DYNLRB2/ARL13B/SPAG17/CFAP206/B9D1/ABLIM3/TMEM231/FLNA/CCDC114/IFT43/TTC8/IFT20/CFAP54/ARMC2/CCP110/IQUB/DNAH5/BBS10/PIBF1/VANGL2/TMEM237	23
GO:1900046	regulation of hemostasis	8/676	83/18866	0.00970502	0.521759	0.511408	SERPINB2/PLEK/PROS1/SERPINF2/ABAT/ENPP4/VKORC1/PLAUR	8
GO:0034123	positive regulation of toll-like receptor signaling pathway	4/676	24/18866	0.0098067	0.521759	0.511408	TLR5/WDFY1/TLR2/LTF	4
GO:0006296	nucleotide-excision repair, DNA incision, 5'-to lesion	5/676	37/18866	0.00981945	0.521759	0.511408	PCNA/RBX1/RFC4/RPA3/POLD4	5
GO:0062208	positive regulation of pattern recognition receptor signaling pathway	5/676	37/18866	0.00981945	0.521759	0.511408	TLR5/WDFY1/TLR2/LTF/DDX60	5
GO:0097502	mannosylation	5/676	37/18866	0.00981945	0.521759	0.511408	TMTC4/TMTC3/DPY19L2/DPY19L4/DPM3	5
GO:0071248	cellular response to metal ion	14/676	193/18866	0.00987151	0.521759	0.511408	CACYBP/BNIP3/SLC41A1/ALOX5AP/SNCA/TF/KCNA1/JUNB/RYR3/SUMO1/MMP9/ALOX15/PKD2/ENDOG	14
GO:0045670	regulation of osteoclast differentiation	7/676	67/18866	0.00994003	0.521759	0.511408	LILRB3/CCR1/ZNF675/TMEM178A/LTF/TRAF6/TYROBP	7
GO:0010635	regulation of mitochondrial fusion	3/676	13/18866	0.0100113	0.521759	0.511408	BNIP3/TFRC/OMA1	3
GO:2001198	regulation of dendritic cell differentiation	3/676	13/18866	0.0100113	0.521759	0.511408	TMEM176B/LILRB2/TMEM176A	3
GO:0052547	regulation of peptidase activity	27/676	466/18866	0.0100753	0.521759	0.511408	CST4/GRN/SERPINB10/SERPINB2/CST1/SH3RF1/CST2/FURIN/SNCA/PROS1/LAMP3/PCSK1N/SERPINF2/ROBO1/NKX3-1/LAMTOR5/S100A9/TIMP2/CSTA/MMP9/LTF/SERPINA6/PLAUR/PI3/CTSH/BCAP31/SERPINI1	27
GO:0019730	antimicrobial humoral response	11/676	137/18866	0.0103573	0.521759	0.511408	ITLN1/BPIFB2/TF/S100A12/PPBP/CXCL5/S100A9/CXCL3/LTF/PI3/SPON2	11
GO:2000677	regulation of transcription regulatory region DNA binding	6/676	52/18866	0.0103922	0.521759	0.511408	GTF2B/ZNF675/SRI/HEY2/LAMTOR5/TRAF6	6
GO:2001238	positive regulation of extrinsic apoptotic signaling pathway	6/676	52/18866	0.0103922	0.521759	0.511408	PTPRC/G0S2/INHBA/ITM2C/STK3/TNFSF12	6
GO:0098754	detoxification	11/676	138/18866	0.0109029	0.53963	0.528925	HBD/SESN1/ALOX5AP/GPX7/HBQ1/PIM1/SLC22A5/HBG2/S100A9/SLC30A1/HBM	11
GO:0042769	DNA damage response, detection of DNA damage	5/676	38/18866	0.0109819	0.53963	0.528925	PCNA/RBX1/RFC4/RPA3/POLD4	5
GO:0002495	antigen processing and presentation of peptide antigen via MHC class II	9/676	103/18866	0.0116504	0.555407	0.544388	HLA-DQB1/HLA-DQA1/HLA-DQB2/IFI30/ACTR10/AP2M1/CTSV/HLA-DQA2/TRAF6	9
GO:0009101	glycoprotein biosynthetic process	21/676	342/18866	0.011983	0.555407	0.544388	TMTC4/CCR7/POGLUT1/UGDH/SERP1/HS6ST2/CHPF/CHST9/GALNT4/MUC5AC/TMTC3/MUC15/GALNT6/DPY19L2/DPY19L4/ITM2C/SLC51B/ALG13/B4GALT5/VANGL2/DPM3	21
GO:0033683	nucleotide-excision repair, DNA incision	5/676	39/18866	0.0122347	0.555407	0.544388	PCNA/RBX1/RFC4/RPA3/POLD4	5
GO:0002504	antigen processing and presentation of peptide or polysaccharide antigen via MHC class II	9/676	104/18866	0.0123625	0.555407	0.544388	HLA-DQB1/HLA-DQA1/HLA-DQB2/IFI30/ACTR10/AP2M1/CTSV/HLA-DQA2/TRAF6	9
GO:0044793	negative regulation by host of viral process	3/676	14/18866	0.012407	0.555407	0.544388	VAPA/LTF/ZC3H12A	3
GO:0050966	detection of mechanical stimulus involved in sensory perception of pain	3/676	14/18866	0.012407	0.555407	0.544388	KCNA1/CXCR4/ASIC3	3
GO:0097154	GABAergic neuron differentiation	3/676	14/18866	0.012407	0.555407	0.544388	ARX/DRD1/INHBA	3
GO:0055072	iron ion homeostasis	8/676	87/18866	0.0127079	0.555407	0.544388	ALAS2/SRI/SLC25A37/TF/EPB42/TFRC/LTF/STEAP2	8
GO:0042730	fibrinolysis	4/676	26/18866	0.0130417	0.555407	0.544388	SERPINB2/PROS1/SERPINF2/PLAUR	4
GO:0060037	pharyngeal system development	4/676	26/18866	0.0130417	0.555407	0.544388	SIX4/NKX3-1/BMPR1A/EYA1	4
GO:0060314	regulation of ryanodine-sensitive calcium-release channel activity	4/676	26/18866	0.0130417	0.555407	0.544388	JPH1/SRI/JSRP1/PKD2	4
GO:0090025	regulation of monocyte chemotaxis	4/676	26/18866	0.0130417	0.555407	0.544388	CCR1/FPR2/DUSP1/SLIT2	4
GO:0009896	positive regulation of catabolic process	26/676	454/18866	0.0130987	0.555407	0.544388	PIP4K2A/TNFRSF1B/BNIP3/SESN1/FURIN/SNCA/PRKD1/RBX1/CDC37/RNF152/ASB9/IL33/TMTC3/FTO/MSN/RBM24/ADRA2A/TRIM22/PIAS1/SUMO1/ZC3H12A/POLR2G/SVIP/BCAP31/ENDOG/TNFSF12	26
GO:0006415	translational termination	9/676	105/18866	0.0131066	0.555407	0.544388	MRPL53/MRPL45/MRPL32/MRPL19/MRPS36/MRPL42/MRPL41/ABCE1/DAP3	9
GO:1902106	negative regulation of leukocyte differentiation	9/676	105/18866	0.0131066	0.555407	0.544388	LILRB3/TMEM176B/ZNF675/TMEM178A/C1QC/INHBA/TMEM176A/LTF/ZC3H12A	9
GO:0050819	negative regulation of coagulation	6/676	55/18866	0.0135293	0.564036	0.552847	SERPINB2/PROS1/SERPINF2/ABAT/PROCR/PLAUR	6
GO:0070125	mitochondrial translational elongation	8/676	88/18866	0.0135545	0.564036	0.552847	MRPL53/MRPL45/MRPL32/MRPL19/MRPS36/MRPL42/MRPL41/DAP3	8
GO:0006493	protein O-linked glycosylation	9/676	106/18866	0.0138834	0.572566	0.561207	TMTC4/POGLUT1/GALNT4/MUC5AC/TMTC3/MUC15/GALNT6/B4GALT5/DPM3	9
GO:0071219	cellular response to molecule of bacterial origin	15/676	222/18866	0.0142138	0.576503	0.565066	PLSCR4/SIRPA/NOS2/TNFRSF1B/CHMP5/PPBP/TLR2/CXCL5/LILRB2/CXCL3/LTF/ZC3H12A/SGMS1/SPON2/TRAF6	15
GO:0070126	mitochondrial translational termination	8/676	89/18866	0.0144415	0.576503	0.565066	MRPL53/MRPL45/MRPL32/MRPL19/MRPS36/MRPL42/MRPL41/DAP3	8
GO:1903034	regulation of response to wounding	13/676	183/18866	0.0148075	0.576503	0.565066	GRN/SERPINB2/PLEK/PROS1/SERPINF2/CXCR4/ABAT/SPP1/ADRA2A/ENPP4/VKORC1/INSL3/PLAUR	13
GO:0002021	response to dietary excess	4/676	27/18866	0.0148856	0.576503	0.565066	SLC25A25/PCSK1N/OMA1/APPL2	4
GO:0032201	telomere maintenance via semi-conservative replication	4/676	27/18866	0.0148856	0.576503	0.565066	PCNA/RFC4/RPA3/POLD4	4
GO:0072337	modified amino acid transport	4/676	27/18866	0.0148856	0.576503	0.565066	SLC13A3/SLC22A5/SLC22A4/SLC19A2	4
GO:0002281	macrophage activation involved in immune response	3/676	15/18866	0.0151021	0.576503	0.565066	GRN/IL33/TYROBP	3
GO:0020027	hemoglobin metabolic process	3/676	15/18866	0.0151021	0.576503	0.565066	ALAS2/EPB42/INHBA	3
GO:0051044	positive regulation of membrane protein ectodomain proteolysis	3/676	15/18866	0.0151021	0.576503	0.565066	TNFRSF1B/FURIN/ADRA2A	3
GO:0042743	hydrogen peroxide metabolic process	6/676	57/18866	0.0159551	0.599915	0.588014	HBD/SNCA/HBQ1/HBG2/HBM/DUOXA2	6
GO:0006613	cotranslational protein targeting to membrane	9/676	109/18866	0.0164182	0.599915	0.588014	RPS21/SEC62/RPSA/SRP14/SRP9/RPS3A/RPS29/RPS7/RPL11	9
GO:0002683	negative regulation of immune system process	26/676	463/18866	0.0164266	0.599915	0.588014	CXCR2/GRN/LILRB3/TSC22D3/MAD1L1/TMEM176B/ZNF675/DPP4/IL33/MNDA/GPR171/PTPRC/TMEM178A/SUSD4/TWSG1/DUSP1/C1QC/LILRB2/INHBA/SLIT2/TMEM176A/LTF/ZC3H12A/ALOX15/PIBF1/TYROBP	26
GO:1902622	regulation of neutrophil migration	5/676	42/18866	0.0165651	0.599915	0.588014	CXCR2/CCR7/DPP4/MPP1/SLIT2	5
GO:0042273	ribosomal large subunit biogenesis	7/676	74/18866	0.0166268	0.599915	0.588014	PAK1IP1/PPAN/HEATR3/BRIX1/MAK16/RPL26L1/RPL11	7
GO:1903036	positive regulation of response to wounding	7/676	74/18866	0.0166268	0.599915	0.588014	GRN/PLEK/SERPINF2/CXCR4/ADRA2A/ENPP4/INSL3	7
GO:0042176	regulation of protein catabolic process	23/676	397/18866	0.0166794	0.599915	0.588014	NOS2/TNFRSF1B/FURIN/SNCA/RBX1/LAMP3/ASB9/IL33/TMTC3/MSN/FLNA/SNRNP70/ADRA2A/TAF9/PIAS1/TIMP2/SUMO1/SVIP/BCAP31/RPS7/RPL11/MAP1A/TNFSF12	23
GO:0006929	substrate-dependent cell migration	4/676	28/18866	0.016886	0.599915	0.588014	FMNL1/ROBO1/PTPRC/SLIT2	4
GO:0090200	positive regulation of release of cytochrome c from mitochondria	4/676	28/18866	0.016886	0.599915	0.588014	BNIP3/BMF/MMP9/PLAUR	4
GO:0097193	intrinsic apoptotic signaling pathway	18/676	290/18866	0.0172648	0.599915	0.588014	DDIT4/TNFRSF1B/BNIP3/USP28/P4HB/BMF/NKX3-1/PTPMT1/S100A9/TAF9/MMP9/PLAUR/SGMS1/TOPORS/BCAP31/RPS7/GRINA/RPL11	18
GO:1902105	regulation of leukocyte differentiation	18/676	290/18866	0.0172648	0.599915	0.588014	SH3RF1/LILRB3/CCR1/TMEM176B/ZNF675/EGR3/PTPRC/TMEM178A/C1QC/LILRB2/INHBA/MMP14/TMEM176A/LTF/ZC3H12A/IL7/TRAF6/TYROBP	18
GO:0031638	zymogen activation	6/676	58/18866	0.017274	0.599915	0.588014	FURIN/SERPINF2/OMA1/PRSS12/MMP14/CTSH	6
GO:0050821	protein stabilization	13/676	187/18866	0.0174227	0.600562	0.588648	GRN/CDC37/PIM1/CREBL2/FLNA/TAF9/OTUD3/SUMO1/MORC3/RPS7/STK3/RPL11/TYROBP	13
GO:0002576	platelet degranulation	10/676	129/18866	0.0177036	0.605724	0.593708	PSAP/PLEK/PROS1/SERPINF2/SCCPDH/TF/PPBP/FLNA/SCG3/F8	10
GO:0002237	response to molecule of bacterial origin	21/676	356/18866	0.0180094	0.609447	0.597357	PLSCR4/SIRPA/ADM/CCR7/NOS2/TNFRSF1B/CHMP5/SNCA/PPBP/CSF2RB/TLR2/CXCL5/S100A9/LILRB2/CXCL3/ACP5/LTF/ZC3H12A/SGMS1/SPON2/TRAF6	21
GO:0045116	protein neddylation	3/676	16/18866	0.0181009	0.609447	0.597357	RBX1/UBE2M/RPL11	3
GO:0150077	regulation of neuroinflammatory response	5/676	43/18866	0.0182082	0.609447	0.597357	GRN/TNFRSF1B/IL33/PTPRC/MMP9	5
GO:0002532	production of molecular mediator involved in inflammatory response	8/676	93/18866	0.0184144	0.611915	0.599776	GRN/SIRPA/NOS2/IL1R2/GBP5/APPL2/ZC3H12A/SLC7A2	8
GO:0007369	gastrulation	13/676	189/18866	0.0188546	0.619508	0.607218	MYADM/ELF5/POGLUT1/UGDH/TWSG1/DUSP1/BMPR1A/INHBA/MMP14/MMP9/HSBP1/EYA1/VANGL2	13
GO:0008209	androgen metabolic process	4/676	29/18866	0.0190465	0.619508	0.607218	ADM/HSD17B11/SPP1/HSD17B8	4
GO:0045671	negative regulation of osteoclast differentiation	4/676	29/18866	0.0190465	0.619508	0.607218	LILRB3/ZNF675/TMEM178A/LTF	4
GO:0072503	cellular divalent inorganic cation homeostasis	27/676	492/18866	0.0191794	0.619508	0.607218	CXCR2/PROK2/CXCR1/FPR1/ADM/CCR7/LPAR3/BNIP3/SLC41A1/SNCA/DRD1/JPH1/CCR1/SLC39A7/FPR2/SRI/PTPRC/TMEM178A/CXCR4/S100A9/RYR3/JSRP1/SLC30A1/TMEM203/BCAP31/GRINA/PKD2	27
GO:0051259	protein complex oligomerization	15/676	231/18866	0.0196692	0.630917	0.618401	ITLN1/KCTD12/AQP4/ALOX5AP/SNCA/UGDH/KCNA1/CRYZ/GBP5/RYR3/APPL2/KCNJ2/ZC3H12A/HSD17B8/PKD2	15
GO:0035904	aorta development	6/676	60/18866	0.0201325	0.638041	0.625384	ROBO1/NKX3-1/HEY2/BMPR1A/EYA1/PKD2	6
GO:0061041	regulation of wound healing	11/676	151/18866	0.0201676	0.638041	0.625384	SERPINB2/PLEK/PROS1/SERPINF2/CXCR4/ABAT/ADRA2A/ENPP4/VKORC1/INSL3/PLAUR	11
GO:0051346	negative regulation of hydrolase activity	26/676	473/18866	0.0208778	0.641786	0.629054	CST4/SERPINB10/SERPINB2/CST1/SH3RF1/CST2/FURIN/SNCA/PROS1/LAMP3/PCSK1N/SERPINF2/LAMTOR5/MNAT1/TIMP2/SLIT2/MPHOSPH10/CSTA/MMP9/LTF/SERPINA6/CNN3/PLAUR/PI3/ABCE1/SERPINI1	26
GO:0070972	protein localization to endoplasmic reticulum	11/676	152/18866	0.0210658	0.641786	0.629054	VAPA/RPS21/SEC62/RPSA/SRP14/SRP9/RPS3A/RPS29/BCAP31/RPS7/RPL11	11
GO:0003401	axis elongation	4/676	30/18866	0.0213704	0.641786	0.629054	SIX4/YAP1/MAGI2/VANGL2	4
GO:1990748	cellular detoxification	9/676	114/18866	0.0213716	0.641786	0.629054	HBD/SESN1/ALOX5AP/GPX7/HBQ1/PIM1/HBG2/S100A9/HBM	9
GO:0003184	pulmonary valve morphogenesis	3/676	17/18866	0.0214058	0.641786	0.629054	ROBO1/HEY2/SLIT2	3
GO:0032511	late endosome to vacuole transport via multivesicular body sorting pathway	3/676	17/18866	0.0214058	0.641786	0.629054	STAM/CHMP5/VTA1	3
GO:0032695	negative regulation of interleukin-12 production	3/676	17/18866	0.0214058	0.641786	0.629054	CCR7/ACP5/PIBF1	3
GO:0071850	mitotic cell cycle arrest	3/676	17/18866	0.0214058	0.641786	0.629054	NKX3-1/MAGI2/DUSP1	3
GO:0033619	membrane protein proteolysis	6/676	61/18866	0.0216754	0.641786	0.629054	TNFRSF1B/FURIN/ADRA2A/TIMP2/CTSH/TRAF6	6
GO:0090303	positive regulation of wound healing	6/676	61/18866	0.0216754	0.641786	0.629054	PLEK/SERPINF2/CXCR4/ADRA2A/ENPP4/INSL3	6
GO:0034504	protein localization to nucleus	17/676	277/18866	0.0223374	0.656568	0.643543	SUN2/RAB23/DRD1/SIX4/NXT2/LAMTOR5/FLNA/HEATR3/TMEM98/TFRC/SUMO1/APPL2/MORC3/ZC3H12A/TOPORS/PKIG/RPL11	17
GO:0048002	antigen processing and presentation of peptide antigen	13/676	194/18866	0.0228209	0.656568	0.643543	HLA-DQB1/HLA-DQA1/PSMA5/HLA-DQB2/IFI30/ACTR10/AZGP1/AP2M1/FCGR1A/CTSV/HLA-DQA2/BCAP31/TRAF6	13
GO:0015980	energy derivation by oxidation of organic compounds	17/676	278/18866	0.023033	0.656568	0.643543	SLC25A25/NOS2/BNIP3/SNCA/NDUFA3/UQCRFS1/MRAP2/RB1CC1/SDHAF4/UQCR11/LYRM7/AGL/DLAT/COX8A/COX7C/NDUFA4/SCO2	17
GO:0030888	regulation of B cell proliferation	6/676	62/18866	0.0232962	0.656568	0.643543	MNDA/PTPRC/TFRC/IL7/AHR/TYROBP	6
GO:0034113	heterotypic cell-cell adhesion	6/676	62/18866	0.0232962	0.656568	0.643543	MYADM/SIRPA/ITGAX/PTPRC/LILRB2/ALOX15	6
GO:2001244	positive regulation of intrinsic apoptotic signaling pathway	6/676	62/18866	0.0232962	0.656568	0.643543	BMF/NKX3-1/S100A9/BCAP31/RPS7/RPL11	6
GO:0007204	positive regulation of cytosolic calcium ion concentration	19/676	322/18866	0.0235663	0.656568	0.643543	CXCR2/PROK2/CXCR1/FPR1/ADM/CCR7/LPAR3/SNCA/DRD1/JPH1/CCR1/FPR2/SRI/PTPRC/CXCR4/RYR3/JSRP1/BCAP31/PKD2	19
GO:0046916	cellular transition metal ion homeostasis	9/676	116/18866	0.0236258	0.656568	0.643543	ALAS2/SLC39A7/SRI/TF/TFRC/S100A9/SLC30A1/LTF/SCO2	9
GO:0060914	heart formation	4/676	31/18866	0.0238603	0.656568	0.643543	ROBO1/PIM1/BMPR1A/EYA1	4
GO:0009895	negative regulation of catabolic process	19/676	323/18866	0.0242358	0.656568	0.643543	DDIT4/NOS2/FURIN/SNCA/LAMP3/PAIP1/BMF/SLC4A1/RBM24/FLNA/SNRNP70/ADRA2A/TAF9/TIMP2/DAPL1/SVIP/RPS7/RPL11/MAP1A	19
GO:0060759	regulation of response to cytokine stimulus	13/676	196/18866	0.0245698	0.656568	0.643543	IL1R2/CDC37/ZNF675/ROBO1/PTPRC/CXCR4/TLR2/TAF9/PIAS1/SLIT2/SUMO1/ABCE1/IL7	13
GO:0007018	microtubule-based movement	21/676	368/18866	0.0248662	0.656568	0.643543	SUN2/AQP4/DYNLRB2/CATSPERD/SPAG17/CFAP206/DNAH2/TTC29/DNAH9/ACTR10/TRIM58/CCDC114/ZBBX/IFT43/UXT/BBS12/IFT20/CFAP54/ARMC2/DNAH5/MAP1A	21
GO:0051235	maintenance of location	19/676	324/18866	0.0249196	0.656568	0.643543	SUN2/CCR7/SNCA/DRD1/JPH1/SRI/PTPRC/FTO/FLNA/ABCG1/S100A9/RYR3/JSRP1/MORC3/MSR1/ZC3H12A/TOPORS/PKD2/CES1	19
GO:0003341	cilium movement	11/676	156/18866	0.0249545	0.656568	0.643543	AQP4/CATSPERD/SPAG17/CFAP206/TTC29/DNAH9/CCDC114/ZBBX/CFAP54/ARMC2/DNAH5	11
GO:0010885	regulation of cholesterol storage	3/676	18/18866	0.0250175	0.656568	0.643543	ABCG1/MSR1/CES1	3
GO:0032780	negative regulation of ATPase activity	3/676	18/18866	0.0250175	0.656568	0.643543	MNAT1/LTF/CNN3	3
GO:0043011	myeloid dendritic cell differentiation	3/676	18/18866	0.0250175	0.656568	0.643543	SPI1/TRAF6/BATF	3
GO:0043031	negative regulation of macrophage activation	3/676	18/18866	0.0250175	0.656568	0.643543	GRN/PTPRC/ZC3H12A	3
GO:0048339	paraxial mesoderm development	3/676	18/18866	0.0250175	0.656568	0.643543	POGLUT1/YAP1/BMPR1A	3
GO:0050961	detection of temperature stimulus involved in sensory perception	3/676	18/18866	0.0250175	0.656568	0.643543	CXCR4/WDR47/ASIC3	3
GO:0010506	regulation of autophagy	20/676	347/18866	0.0256194	0.66683	0.653601	PSAP/ATP6V1B2/PIP4K2A/BNIP3/SESN1/SNCA/PRKD1/CDC37/LAMP3/RNF152/BMF/RB1CC1/DRAM2/LAMTOR5/SNRNP70/TRIM22/DAPL1/IFT20/ZC3H12A/SVIP	20
GO:0007157	heterophilic cell-cell adhesion via plasma membrane cell adhesion molecules	5/676	47/18866	0.0258416	0.66683	0.653601	NECTIN3/CEACAM5/AMIGO2/CD164/ALCAM	5
GO:0030225	macrophage differentiation	5/676	47/18866	0.0258416	0.66683	0.653601	SPI1/TLR2/C1QC/INHBA/MMP9	5
GO:0051209	release of sequestered calcium ion into cytosol	9/676	118/18866	0.0260445	0.66833	0.655072	CCR7/SNCA/DRD1/JPH1/SRI/PTPRC/RYR3/JSRP1/PKD2	9
GO:0003176	aortic valve development	4/676	32/18866	0.0265186	0.676737	0.663312	TNFRSF1B/ROBO1/HEY2/SLIT2	4
GO:0050909	sensory perception of taste	6/676	64/18866	0.0267772	0.677867	0.66442	CST4/CST1/SCNN1A/CST2/AZGP1/ASIC3	6
GO:0046330	positive regulation of JNK cascade	10/676	138/18866	0.0268564	0.677867	0.66442	SH3RF1/CCR7/SERPINF2/TF/RB1CC1/GADD45B/SH3RF3/STK3/TRAF6/VANGL2	10
GO:0051283	negative regulation of sequestering of calcium ion	9/676	119/18866	0.0273173	0.685753	0.672149	CCR7/SNCA/DRD1/JPH1/SRI/PTPRC/RYR3/JSRP1/PKD2	9
GO:0002820	negative regulation of adaptive immune response	5/676	48/18866	0.0280253	0.687656	0.674015	IL33/PTPRC/SUSD4/ZC3H12A/ALOX15	5
GO:1901654	response to ketone	13/676	200/18866	0.0283617	0.687656	0.674015	DDIT4/PCNA/CCR7/CATSPERD/NKX3-1/MSN/SPP1/YAP1/TLR2/DUSP1/SMYD3/SLIT2/AHR	13
GO:0042445	hormone metabolic process	14/676	221/18866	0.0284747	0.687656	0.674015	CPA3/ADM/FURIN/CPE/PCSK1N/HSD17B11/CHST9/ADH1C/SPP1/STARD3NL/CYP2S1/HSD17B8/CES1/DUOXA2	14
GO:0071241	cellular response to inorganic substance	14/676	221/18866	0.0284747	0.687656	0.674015	CACYBP/BNIP3/SLC41A1/ALOX5AP/SNCA/TF/KCNA1/JUNB/RYR3/SUMO1/MMP9/ALOX15/PKD2/ENDOG	14
GO:0045047	protein targeting to ER	9/676	120/18866	0.0286333	0.687656	0.674015	RPS21/SEC62/RPSA/SRP14/SRP9/RPS3A/RPS29/RPS7/RPL11	9
GO:0035269	protein O-linked mannosylation	3/676	19/18866	0.0289357	0.687656	0.674015	TMTC4/TMTC3/DPM3	3
GO:0045780	positive regulation of bone resorption	3/676	19/18866	0.0289357	0.687656	0.674015	TF/SPP1/TFRC	3
GO:0046852	positive regulation of bone remodeling	3/676	19/18866	0.0289357	0.687656	0.674015	TF/SPP1/TFRC	3
GO:0150079	negative regulation of neuroinflammatory response	3/676	19/18866	0.0289357	0.687656	0.674015	GRN/TNFRSF1B/PTPRC	3
GO:2000696	regulation of epithelial cell differentiation involved in kidney development	3/676	19/18866	0.0289357	0.687656	0.674015	PRKX/YAP1/MMP9	3
GO:0071277	cellular response to calcium ion	7/676	83/18866	0.0292265	0.687656	0.674015	CACYBP/ALOX5AP/JUNB/RYR3/ALOX15/PKD2/ENDOG	7
GO:0051282	regulation of sequestering of calcium ion	9/676	121/18866	0.0299931	0.687656	0.674015	CCR7/SNCA/DRD1/JPH1/SRI/PTPRC/RYR3/JSRP1/PKD2	9
GO:0060562	epithelial tube morphogenesis	19/676	331/18866	0.0301248	0.687656	0.674015	CXCR2/ADM/ARL13B/ITGAX/SIX4/NKX3-1/CXCR4/TULP3/PRKX/YAP1/MMP14/SLIT2/CTSH/RPS7/STK3/EYA1/PKD2/TRAF6/VANGL2	19
GO:2000059	negative regulation of ubiquitin-dependent protein catabolic process	5/676	49/18866	0.0303226	0.687656	0.674015	TAF9/SVIP/RPS7/RPL11/MAP1A	5
GO:0046209	nitric oxide metabolic process	7/676	84/18866	0.0309379	0.687656	0.674015	SIRPA/NOS2/TLR2/ACP5/ZC3H12A/SLC7A2/PKD2	7
GO:0016236	macroautophagy	18/676	310/18866	0.031001	0.687656	0.674015	ATP6V1B2/RAB23/PIP4K2A/BNIP3/STAM/GABARAPL3/SESN1/CDC37/ATG9B/RB1CC1/LAMTOR5/MTERF3/TOMM5/TOMM6/IFT20/VTA1/RAB33B/SNX14	18
GO:0006959	humoral immune response	21/676	377/18866	0.0312015	0.687656	0.674015	HLA-DQB1/ITLN1/CCR7/FCN1/PROS1/BPIFB2/TF/PTPRC/SUSD4/S100A12/PPBP/CXCL5/TREM1/S100A9/C1QC/CXCL3/LTF/BLNK/PI3/IL7/SPON2	21
GO:0097237	cellular response to toxic substance	9/676	122/18866	0.0313974	0.687656	0.674015	HBD/SESN1/ALOX5AP/GPX7/HBQ1/PIM1/HBG2/S100A9/HBM	9
GO:0098869	cellular oxidant detoxification	8/676	103/18866	0.0316535	0.687656	0.674015	HBD/SESN1/ALOX5AP/GPX7/HBQ1/HBG2/S100A9/HBM	8
GO:2001236	regulation of extrinsic apoptotic signaling pathway	11/676	162/18866	0.0317281	0.687656	0.674015	SH3RF1/PTPRC/RB1CC1/YAP1/G0S2/INHBA/ITM2C/IL7/STK3/EYA1/TNFSF12	11
GO:0071216	cellular response to biotic stimulus	15/676	246/18866	0.0321094	0.687656	0.674015	PLSCR4/SIRPA/NOS2/TNFRSF1B/CHMP5/PPBP/TLR2/CXCL5/LILRB2/CXCL3/LTF/ZC3H12A/SGMS1/SPON2/TRAF6	15
GO:0002548	monocyte chemotaxis	6/676	67/18866	0.0326173	0.687656	0.674015	CCL26/CCR1/FPR2/S100A12/DUSP1/SLIT2	6
GO:1900015	regulation of cytokine production involved in inflammatory response	6/676	67/18866	0.0326173	0.687656	0.674015	SIRPA/NOS2/IL1R2/GBP5/APPL2/ZC3H12A	6
GO:0030195	negative regulation of blood coagulation	5/676	50/18866	0.0327349	0.687656	0.674015	SERPINB2/PROS1/SERPINF2/ABAT/PLAUR	5
GO:0002761	regulation of myeloid leukocyte differentiation	9/676	123/18866	0.0328467	0.687656	0.674015	LILRB3/CCR1/ZNF675/TMEM178A/C1QC/INHBA/LTF/TRAF6/TYROBP	9
GO:0071466	cellular response to xenobiotic stimulus	9/676	123/18866	0.0328467	0.687656	0.674015	PCNA/CRYZ/S100A12/CYP2A6/CBR3/CYP2S1/CYP2A7/AHR/CES1	9
GO:0051480	regulation of cytosolic calcium ion concentration	20/676	357/18866	0.0331508	0.687656	0.674015	CXCR2/PROK2/CXCR1/FPR1/ADM/CCR7/LPAR3/SNCA/DRD1/JPH1/CCR1/FPR2/SRI/PTPRC/TMEM178A/CXCR4/RYR3/JSRP1/BCAP31/PKD2	20
GO:0002689	negative regulation of leukocyte chemotaxis	3/676	20/18866	0.0331584	0.687656	0.674015	DPP4/DUSP1/SLIT2	3
GO:0010878	cholesterol storage	3/676	20/18866	0.0331584	0.687656	0.674015	ABCG1/MSR1/CES1	3
GO:0019373	epoxygenase P450 pathway	3/676	20/18866	0.0331584	0.687656	0.674015	CYP2A6/CYP2S1/CYP2A7	3
GO:0045019	negative regulation of nitric oxide biosynthetic process	3/676	20/18866	0.0331584	0.687656	0.674015	SIRPA/ACP5/ZC3H12A	3
GO:1904406	negative regulation of nitric oxide metabolic process	3/676	20/18866	0.0331584	0.687656	0.674015	SIRPA/ACP5/ZC3H12A	3
GO:0050727	regulation of inflammatory response	23/676	425/18866	0.0332469	0.687656	0.674015	GRN/SIRPA/ZYX/CCR7/NOS2/TNFRSF1B/IL1R2/SNCA/FPR2/IL33/PTPRC/S100A12/TLR2/GBP5/S100A9/TNFAIP6/ACP5/APPL2/MMP9/ZC3H12A/ALOX15/SLC7A2/DUOXA2	23
GO:0046328	regulation of JNK cascade	12/676	184/18866	0.0335364	0.687656	0.674015	SH3RF1/SIRPA/CCR7/ZNF675/SERPINF2/TF/RB1CC1/GADD45B/SH3RF3/STK3/TRAF6/VANGL2	12
GO:0051101	regulation of DNA binding	9/676	124/18866	0.0343417	0.687656	0.674015	GTF2B/ZNF675/SRI/HEY2/LAMTOR5/SUMO1/MMP9/PLAUR/TRAF6	9
GO:0051208	sequestering of calcium ion	9/676	124/18866	0.0343417	0.687656	0.674015	CCR7/SNCA/DRD1/JPH1/SRI/PTPRC/RYR3/JSRP1/PKD2	9
GO:0072599	establishment of protein localization to endoplasmic reticulum	9/676	124/18866	0.0343417	0.687656	0.674015	RPS21/SEC62/RPSA/SRP14/SRP9/RPS3A/RPS29/RPS7/RPL11	9
GO:0019884	antigen processing and presentation of exogenous antigen	12/676	185/18866	0.0347476	0.687656	0.674015	HLA-DQB1/HLA-DQA1/CD1E/PSMA5/HLA-DQB2/IFI30/ACTR10/AP2M1/FCGR1A/CTSV/HLA-DQA2/TRAF6	12
GO:0006614	SRP-dependent cotranslational protein targeting to membrane	8/676	105/18866	0.0349234	0.687656	0.674015	RPS21/RPSA/SRP14/SRP9/RPS3A/RPS29/RPS7/RPL11	8
GO:0090102	cochlea development	5/676	51/18866	0.0352634	0.687656	0.674015	PSAP/HEY2/IFT20/EYA1/VANGL2	5
GO:1900047	negative regulation of hemostasis	5/676	51/18866	0.0352634	0.687656	0.674015	SERPINB2/PROS1/SERPINF2/ABAT/PLAUR	5
GO:0008654	phospholipid biosynthetic process	16/676	271/18866	0.0354672	0.687656	0.674015	AGPAT5/PIP4K2A/PIK3R5/FPR2/ACP6/PTPMT1/SACM1L/SGMS2/RAB38/ABHD3/ALOX15/SGMS1/IMPA1/INPP5E/SERINC5/DPM3	16
GO:0048821	erythrocyte development	4/676	35/18866	0.0355213	0.687656	0.674015	ALAS2/SLC4A1/EPB42/TRIM58	4
GO:0050779	RNA destabilization	4/676	35/18866	0.0355213	0.687656	0.674015	TNFRSF1B/FTO/RBM24/ZC3H12A	4
GO:1900016	negative regulation of cytokine production involved in inflammatory response	4/676	35/18866	0.0355213	0.687656	0.674015	SIRPA/IL1R2/APPL2/ZC3H12A	4
GO:0003014	renal system process	9/676	125/18866	0.0358829	0.687656	0.674015	BTC/PSAP/PRKAR2B/ADM/AQP4/SERPINF2/SLC4A1/TMEM63C/CORO2B	9
GO:1903706	regulation of hemopoiesis	26/676	498/18866	0.0361475	0.687656	0.674015	SH3RF1/LILRB3/SPI1/CSF3R/CCR1/TMEM176B/ZNF675/PSMA5/PIM1/GPR171/EGR3/PTPRC/TMEM178A/TRIM58/YAP1/ANKRD54/C1QC/LILRB2/INHBA/MMP14/TMEM176A/LTF/ZC3H12A/IL7/TRAF6/TYROBP	26
GO:0009636	response to toxic substance	15/676	250/18866	0.0362305	0.687656	0.674015	HBD/SESN1/ALOX5AP/GPX7/HBQ1/PIM1/SLC22A5/HBG2/TLR2/SLC6A14/S100A9/SLC30A1/HBM/AHR/CES1	15
GO:1903363	negative regulation of cellular protein catabolic process	7/676	87/18866	0.0364718	0.687656	0.674015	FURIN/LAMP3/TAF9/SVIP/RPS7/RPL11/MAP1A	7
GO:2001057	reactive nitrogen species metabolic process	7/676	87/18866	0.0364718	0.687656	0.674015	SIRPA/NOS2/TLR2/ACP5/ZC3H12A/SLC7A2/PKD2	7
GO:0019395	fatty acid oxidation	8/676	106/18866	0.0366409	0.687656	0.674015	ECI2/ECI1/AUH/HADHB/APPL2/ALOX15/SLC27A2/MCAT	8
GO:0032611	interleukin-1 beta production	8/676	106/18866	0.0366409	0.687656	0.674015	SIRPA/CCR7/MNDA/PANX1/GBP5/ACP5/ZC3H12A/TYROBP	8
GO:0006123	mitochondrial electron transport, cytochrome c to oxygen	3/676	21/18866	0.0376828	0.687656	0.674015	COX8A/COX7C/NDUFA4	3
GO:0019646	aerobic electron transport chain	3/676	21/18866	0.0376828	0.687656	0.674015	COX8A/COX7C/NDUFA4	3
GO:0042276	error-prone translesion synthesis	3/676	21/18866	0.0376828	0.687656	0.674015	PCNA/RFC4/RPA3	3
GO:0043691	reverse cholesterol transport	3/676	21/18866	0.0376828	0.687656	0.674015	ABCG1/ABCA5/CES1	3
GO:2000678	negative regulation of transcription regulatory region DNA binding	3/676	21/18866	0.0376828	0.687656	0.674015	ZNF675/SRI/HEY2	3
GO:0001912	positive regulation of leukocyte mediated cytotoxicity	5/676	52/18866	0.0379092	0.687656	0.674015	NOS2/CD1E/PTPRC/AZGP1/TYROBP	5
GO:0006301	postreplication repair	5/676	52/18866	0.0379092	0.687656	0.674015	PCNA/RFC4/NSMCE1/RPA3/POLD4	5
GO:0010883	regulation of lipid storage	5/676	52/18866	0.0379092	0.687656	0.674015	FTO/ABCG1/MSR1/ZC3H12A/CES1	5
GO:0071622	regulation of granulocyte chemotaxis	5/676	52/18866	0.0379092	0.687656	0.674015	CXCR2/CCR7/DPP4/MPP1/SLIT2	5
GO:2001258	negative regulation of cation channel activity	5/676	52/18866	0.0379092	0.687656	0.674015	SRI/SLC6A9/SUMO1/MMP9/PKD2	5
GO:0006457	protein folding	14/676	230/18866	0.0379836	0.687656	0.674015	GRN/HSPA6/CDC37/P4HB/PPIL1/MLEC/DNAJB4/SNRNP70/FKBP5/VBP1/PFDN1/DNAJA3/GRPEL2/FKBP9	14
GO:0032410	negative regulation of transporter activity	7/676	88/18866	0.0384523	0.687656	0.674015	SNCA/SRI/ADRA2A/SLC6A9/SUMO1/MMP9/PKD2	7
GO:0001580	detection of chemical stimulus involved in sensory perception of bitter taste	4/676	36/18866	0.0388684	0.687656	0.674015	CST4/CST1/CST2/AZGP1	4
GO:0032435	negative regulation of proteasomal ubiquitin-dependent protein catabolic process	4/676	36/18866	0.0388684	0.687656	0.674015	TAF9/SVIP/RPL11/MAP1A	4
GO:0045742	positive regulation of epidermal growth factor receptor signaling pathway	4/676	36/18866	0.0388684	0.687656	0.674015	BTC/ADRA2A/MMP9/PLAUR	4
GO:0051592	response to calcium ion	10/676	147/18866	0.0389739	0.687656	0.674015	CACYBP/ALOX5AP/KCNMB2/MNAT1/JUNB/DUSP1/RYR3/ALOX15/PKD2/ENDOG	10
GO:0001704	formation of primary germ layer	9/676	127/18866	0.0391063	0.687656	0.674015	ELF5/TWSG1/DUSP1/BMPR1A/INHBA/MMP14/MMP9/HSBP1/EYA1	9
GO:0002534	cytokine production involved in inflammatory response	6/676	70/18866	0.039227	0.687656	0.674015	SIRPA/NOS2/IL1R2/GBP5/APPL2/ZC3H12A	6
GO:0006874	cellular calcium ion homeostasis	24/676	456/18866	0.0396332	0.687656	0.674015	CXCR2/PROK2/CXCR1/FPR1/ADM/CCR7/LPAR3/BNIP3/SNCA/DRD1/JPH1/CCR1/FPR2/SRI/PTPRC/TMEM178A/CXCR4/RYR3/JSRP1/SLC30A1/TMEM203/BCAP31/GRINA/PKD2	24
GO:0019932	second-messenger-mediated signaling	24/676	456/18866	0.0396332	0.687656	0.674015	CXCR2/PRKAR2B/CXCR1/FPR1/ADM/CCR7/NOS2/LPAR3/ADGRG3/PLEK/DRD1/JPH1/CCR1/FPR2/SRI/MRAP2/PTPRC/CXCR4/RASD1/ADRA2A/JSRP1/BCAP31/PKD2/AHR	24
GO:0032102	negative regulation of response to external stimulus	23/676	433/18866	0.0397206	0.687656	0.674015	GRN/SERPINB2/SIRPA/TNFRSF1B/IL1R2/DRD1/PROS1/SERPINF2/ROBO1/FPR2/DPP4/PTPRC/SUSD4/ABAT/SPP1/DUSP1/TNFAIP6/ACP5/SLIT2/APPL2/LTF/ZC3H12A/PLAUR	23
GO:0099111	microtubule-based transport	12/676	190/18866	0.0412725	0.687656	0.674015	SUN2/AQP4/DYNLRB2/SPAG17/ACTR10/TRIM58/IFT43/UXT/BBS12/IFT20/DNAH5/MAP1A	12
GO:0009266	response to temperature stimulus	14/676	233/18866	0.0416065	0.687656	0.674015	ADM/HSPA6/PCSK1N/RPA3/CXCR4/DNAJB4/WDR47/ASIC3/SUMO1/APPL2/DNAJA3/HSBP1/LRP11/NUP37	14
GO:0060260	regulation of transcription initiation from RNA polymerase II promoter	4/676	37/18866	0.0423895	0.687656	0.674015	GTF2B/MED30/SUB1/HEY2	4
GO:1905314	semi-lunar valve development	4/676	37/18866	0.0423895	0.687656	0.674015	TNFRSF1B/ROBO1/HEY2/SLIT2	4
GO:0032928	regulation of superoxide anion generation	3/676	22/18866	0.0425048	0.687656	0.674015	FPR2/ACP5/TYROBP	3
GO:0035809	regulation of urine volume	3/676	22/18866	0.0425048	0.687656	0.674015	BTC/ADM/SLC4A1	3
GO:0070987	error-free translesion synthesis	3/676	22/18866	0.0425048	0.687656	0.674015	PCNA/RFC4/RPA3	3
GO:1901798	positive regulation of signal transduction by p53 class mediator	3/676	22/18866	0.0425048	0.687656	0.674015	EEF1E1/RPS7/RPL11	3
GO:0032874	positive regulation of stress-activated MAPK cascade	11/676	170/18866	0.0426648	0.687656	0.674015	SH3RF1/CCR7/SERPINF2/TF/RB1CC1/GADD45B/ZC3H12A/SH3RF3/STK3/TRAF6/VANGL2	11
GO:0071902	positive regulation of protein serine/threonine kinase activity	19/676	345/18866	0.0429162	0.687656	0.674015	PROK2/FPR1/LPAR3/SNCA/PIK3R5/ROBO1/SHC1/TF/PTPRC/CXCR4/S100A12/MNAT1/ADRA2A/GADD45B/LTF/STK3/PKD2/TRAF6/VANGL2	19
GO:0006289	nucleotide-excision repair	8/676	110/18866	0.0440766	0.687656	0.674015	PCNA/RBX1/RFC4/RPA3/MNAT1/POLR2G/POLR2A/POLD4	8
GO:0009410	response to xenobiotic stimulus	9/676	130/18866	0.044301	0.687656	0.674015	PCNA/CRYZ/S100A12/CYP2A6/CBR3/CYP2S1/CYP2A7/AHR/CES1	9
GO:0001656	metanephros development	7/676	91/18866	0.0448116	0.687656	0.674015	CXCR2/SIX4/NKX3-1/YAP1/CTSH/EYA1/PKD2	7
GO:1904063	negative regulation of cation transmembrane transport	7/676	91/18866	0.0448116	0.687656	0.674015	SRI/ADRA2A/SLC6A9/SUMO1/SLC30A1/MMP9/PKD2	7
GO:0002244	hematopoietic progenitor cell differentiation	11/676	172/18866	0.0457604	0.687656	0.674015	AGPAT5/SPI1/PLEK/PSMA5/MLF1/ACP6/PTPRC/YAP1/INHBA/EML1/BATF	11
GO:0070304	positive regulation of stress-activated protein kinase signaling cascade	11/676	172/18866	0.0457604	0.687656	0.674015	SH3RF1/CCR7/SERPINF2/TF/RB1CC1/GADD45B/ZC3H12A/SH3RF3/STK3/TRAF6/VANGL2	11
GO:0034440	lipid oxidation	8/676	111/18866	0.0460798	0.687656	0.674015	ECI2/ECI1/AUH/HADHB/APPL2/ALOX15/SLC27A2/MCAT	8
GO:0009225	nucleotide-sugar metabolic process	4/676	38/18866	0.0460845	0.687656	0.674015	UGDH/GMDS/UAP1/SLC35A3	4
GO:0046596	regulation of viral entry into host cell	4/676	38/18866	0.0460845	0.687656	0.674015	FCN1/P4HB/TRIM31/TRIM22	4
GO:0060045	positive regulation of cardiac muscle cell proliferation	4/676	38/18866	0.0460845	0.687656	0.674015	PIM1/HEY2/YAP1/BMPR1A	4
GO:1901186	positive regulation of ERBB signaling pathway	4/676	38/18866	0.0460845	0.687656	0.674015	BTC/ADRA2A/MMP9/PLAUR	4
GO:0010508	positive regulation of autophagy	9/676	131/18866	0.0461304	0.687656	0.674015	PIP4K2A/BNIP3/SESN1/PRKD1/CDC37/RNF152/TRIM22/ZC3H12A/SVIP	9
GO:0032434	regulation of proteasomal ubiquitin-dependent protein catabolic process	9/676	131/18866	0.0461304	0.687656	0.674015	RBX1/IL33/TAF9/PIAS1/SUMO1/SVIP/BCAP31/RPL11/MAP1A	9
GO:0001706	endoderm formation	5/676	55/18866	0.0465592	0.687656	0.674015	DUSP1/INHBA/MMP14/MMP9/HSBP1	5
GO:0032655	regulation of interleukin-12 production	5/676	55/18866	0.0465592	0.687656	0.674015	CCR7/LTB/TLR2/ACP5/PIBF1	5
GO:0050879	multicellular organismal movement	5/676	55/18866	0.0465592	0.687656	0.674015	TNNI2/TNNT3/JSRP1/KCNJ2/MAP1A	5
GO:0050881	musculoskeletal movement	5/676	55/18866	0.0465592	0.687656	0.674015	TNNI2/TNNT3/JSRP1/KCNJ2/MAP1A	5
GO:0042795	snRNA transcription by RNA polymerase II	6/676	73/18866	0.0466304	0.687656	0.674015	GTF2B/TAF9/RPRD2/POLR2G/POLR2A/INTS8	6
GO:0032872	regulation of stress-activated MAPK cascade	14/676	237/18866	0.0468089	0.687656	0.674015	SH3RF1/SIRPA/CCR7/ZNF675/SERPINF2/TF/RB1CC1/DUSP1/GADD45B/ZC3H12A/SH3RF3/STK3/TRAF6/VANGL2	14
GO:0006937	regulation of muscle contraction	11/676	173/18866	0.0473643	0.687656	0.674015	TNNI2/PROK2/SRI/KCNA1/TNNT3/ABAT/FLNA/ADRA2A/SUMO1/KCNJ2/ZC3H12A	11
GO:0009226	nucleotide-sugar biosynthetic process	3/676	23/18866	0.0476196	0.687656	0.674015	UGDH/GMDS/UAP1	3
GO:0016048	detection of temperature stimulus	3/676	23/18866	0.0476196	0.687656	0.674015	CXCR4/WDR47/ASIC3	3
GO:0048714	positive regulation of oligodendrocyte differentiation	3/676	23/18866	0.0476196	0.687656	0.674015	TNFRSF1B/CXCR4/TLR2	3
GO:0050951	sensory perception of temperature stimulus	3/676	23/18866	0.0476196	0.687656	0.674015	CXCR4/WDR47/ASIC3	3
GO:0051220	cytoplasmic sequestering of protein	3/676	23/18866	0.0476196	0.687656	0.674015	SRI/FLNA/PKD2	3
GO:0051457	maintenance of protein location in nucleus	3/676	23/18866	0.0476196	0.687656	0.674015	SUN2/MORC3/TOPORS	3
GO:0072170	metanephric tubule development	3/676	23/18866	0.0476196	0.687656	0.674015	CXCR2/YAP1/PKD2	3
GO:0010887	negative regulation of cholesterol storage	2/676	10/18866	0.0476726	0.687656	0.674015	ABCG1/CES1	2
GO:0018242	protein O-linked glycosylation via serine	2/676	10/18866	0.0476726	0.687656	0.674015	POGLUT1/GALNT4	2
GO:0021932	hindbrain radial glia guided cell migration	2/676	10/18866	0.0476726	0.687656	0.674015	ARL13B/FLNA	2
GO:0042541	hemoglobin biosynthetic process	2/676	10/18866	0.0476726	0.687656	0.674015	ALAS2/INHBA	2
GO:0045988	negative regulation of striated muscle contraction	2/676	10/18866	0.0476726	0.687656	0.674015	SRI/ZC3H12A	2
GO:0060600	dichotomous subdivision of an epithelial terminal unit	2/676	10/18866	0.0476726	0.687656	0.674015	CTSH/VANGL2	2
GO:0070099	regulation of chemokine-mediated signaling pathway	2/676	10/18866	0.0476726	0.687656	0.674015	ROBO1/SLIT2	2
GO:0071394	cellular response to testosterone stimulus	2/676	10/18866	0.0476726	0.687656	0.674015	MSN/SPP1	2
GO:1904896	ESCRT complex disassembly	2/676	10/18866	0.0476726	0.687656	0.674015	CHMP5/VTA1	2
GO:1904903	ESCRT III complex disassembly	2/676	10/18866	0.0476726	0.687656	0.674015	CHMP5/VTA1	2
GO:2000659	regulation of interleukin-1-mediated signaling pathway	2/676	10/18866	0.0476726	0.687656	0.674015	IL1R2/ZNF675	2
GO:0051651	maintenance of location in cell	13/676	216/18866	0.0478394	0.687656	0.674015	SUN2/CCR7/SNCA/DRD1/JPH1/SRI/PTPRC/S100A9/RYR3/JSRP1/MORC3/TOPORS/PKD2	13
GO:0019080	viral gene expression	12/676	195/18866	0.0486083	0.687656	0.674015	GTF2B/FURIN/RPS21/TRIM31/RPSA/RPS3A/RPS29/POLR2G/RPS7/RPL11/POLR2A/NUP37	12
GO:0042098	T cell proliferation	12/676	195/18866	0.0486083	0.687656	0.674015	SH3RF1/SATB1/TNFRSF1B/MAD1L1/PTPRC/TWSG1/MSN/TFRC/LILRB2/CD151/DNAJA3/TRAF6	12
GO:0046651	lymphocyte proliferation	16/676	283/18866	0.049195	0.687656	0.674015	SH3RF1/SATB1/TNFRSF1B/MAD1L1/MNDA/PTPRC/TWSG1/MSN/TFRC/LILRB2/CD151/DNAJA3/IL7/TRAF6/AHR/TYROBP	16
GO:0006635	fatty acid beta-oxidation	6/676	74/18866	0.0492778	0.687656	0.674015	ECI2/ECI1/AUH/HADHB/SLC27A2/MCAT	6
GO:0009301	snRNA transcription	6/676	74/18866	0.0492778	0.687656	0.674015	GTF2B/TAF9/RPRD2/POLR2G/POLR2A/INTS8	6
GO:1903051	negative regulation of proteolysis involved in cellular protein catabolic process	6/676	74/18866	0.0492778	0.687656	0.674015	LAMP3/TAF9/SVIP/RPS7/RPL11/MAP1A	6
GO:0050792	regulation of viral process	13/676	217/18866	0.0493035	0.687656	0.674015	VAPA/GTF2B/FCN1/LAMP3/DYNLT1/P4HB/TRIM31/CXCR4/TRIM22/LTF/ZC3H12A/POLR2G/POLR2A	13
GO:2000117	negative regulation of cysteine-type endopeptidase activity	7/676	93/18866	0.0494054	0.687656	0.674015	SH3RF1/SNCA/LAMP3/LAMTOR5/MMP9/LTF/PLAUR	7
GO:1905515	non-motile cilium assembly	5/676	56/18866	0.0496819	0.687656	0.674015	ARL13B/TTC8/BBS10/PIBF1/VANGL2	5
GO:0030049	muscle filament sliding	4/676	39/18866	0.049953	0.687656	0.674015	TNNI2/TPM4/MYL6B/TNNT3	4
GO:0030866	cortical actin cytoskeleton organization	4/676	39/18866	0.049953	0.687656	0.674015	FMNL1/EPB41/PLEK/PLS1	4
GO:0033275	actin-myosin filament sliding	4/676	39/18866	0.049953	0.687656	0.674015	TNNI2/TPM4/MYL6B/TNNT3	4

## Sheet: Fig 8
CCR1	cell	cor	p.value		CXCR1	cell	cor	p.value		CXCR2	cell	cor	p.value		FCGR3B	cell	cor	p.value		FPR1	cell	cor	p.value
rho1	Activated B cell	0.146958	0.27978		rho1	Activated B cell	0.247642	0.0657444		rho1	Activated B cell	0.298633	0.025375		rho1	Activated B cell	0.143199	0.2924		rho1	Activated B cell	0.159877	0.23919
rho2	Activated CD4 T cell	0.537047	1.97848e-05		rho2	Activated CD4 T cell	0.318319	0.0168068		rho2	Activated CD4 T cell	0.119822	0.379066		rho2	Activated CD4 T cell	0.452768	0.000458754		rho2	Activated CD4 T cell	0.586193	2.06582e-06
rho3	Activated CD8 T cell	0.196377	0.146898		rho3	Activated CD8 T cell	-0.00745044	0.956539		rho3	Activated CD8 T cell	0.087013	0.523688		rho3	Activated CD8 T cell	0.223992	0.0970037		rho3	Activated CD8 T cell	0.0842789	0.536865
rho4	Activated dendritic cell	0.569583	4.61801e-06		rho4	Activated dendritic cell	0.274094	0.0409335		rho4	Activated dendritic cell	0.256118	0.0567419		rho4	Activated dendritic cell	0.608202	6.62512e-07		rho4	Activated dendritic cell	0.485851	0.000147116
rho5	CD56bright natural killer cell	0.0136705	0.920346		rho5	CD56bright natural killer cell	-0.184689	0.172987		rho5	CD56bright natural killer cell	-0.102051	0.454213		rho5	CD56bright natural killer cell	-0.0457963	0.737509		rho5	CD56bright natural killer cell	-0.0313055	0.818837
rho6	CD56dim natural killer cell	0.155981	0.250981		rho6	CD56dim natural killer cell	0.0423103	0.756851		rho6	CD56dim natural killer cell	0.0462748	0.734866		rho6	CD56dim natural killer cell	0.0538619	0.693388		rho6	CD56dim natural killer cell	0.0704033	0.606128
rho7	Central memory CD4 T cell	0.183254	0.176409		rho7	Central memory CD4 T cell	0.0186603	0.891424		rho7	Central memory CD4 T cell	-0.0312372	0.819226		rho7	Central memory CD4 T cell	0.231647	0.0858251		rho7	Central memory CD4 T cell	0.205263	0.129112
rho8	Central memory CD8 T cell	0.705195	1.29791e-09		rho8	Central memory CD8 T cell	0.389747	0.00298572		rho8	Central memory CD8 T cell	0.375735	0.00432136		rho8	Central memory CD8 T cell	0.777922	1.74245e-12		rho8	Central memory CD8 T cell	0.673753	1.26409e-08
rho9	Effector memeory CD4 T cell	-0.00929597	0.945788		rho9	Effector memeory CD4 T cell	-0.0609706	0.655318		rho9	Effector memeory CD4 T cell	-0.170472	0.209066		rho9	Effector memeory CD4 T cell	-0.109774	0.420596		rho9	Effector memeory CD4 T cell	0.126658	0.35227
rho10	Effector memeory CD8 T cell	0.392891	0.00274196		rho10	Effector memeory CD8 T cell	0.18674	0.168182		rho10	Effector memeory CD8 T cell	0.354272	0.0073881		rho10	Effector memeory CD8 T cell	0.399316	0.00229807		rho10	Effector memeory CD8 T cell	0.291798	0.0291025
rho11	Eosinophil	0.306083	0.0217777		rho11	Eosinophil	0.426111	0.0010588		rho11	Eosinophil	0.0394395	0.772892		rho11	Eosinophil	0.306767	0.0214704		rho11	Eosinophil	0.428025	0.000999321
rho12	Gamma delta T cell	0.46015	0.000359469		rho12	Gamma delta T cell	-0.0218045	0.873268		rho12	Gamma delta T cell	0.0816815	0.549531		rho12	Gamma delta T cell	0.488517	0.000133547		rho12	Gamma delta T cell	0.377375	0.00414168
rho13	Immature B cell	0.579699	2.84423e-06		rho13	Immature B cell	0.41825	0.00133785		rho13	Immature B cell	0.290362	0.0299409		rho13	Immature B cell	0.586329	2.05181e-06		rho13	Immature B cell	0.482843	0.000163932
rho14	Immature dendritic cell	0.277102	0.0386824		rho14	Immature dendritic cell	0.118113	0.38595		rho14	Immature dendritic cell	0.00218729	0.987235		rho14	Immature dendritic cell	0.332604	0.012259		rho14	Immature dendritic cell	0.317498	0.0171067
rho15	Macrophage	0.72283	3.16641e-10		rho15	Macrophage	0.417703	0.00135952		rho15	Macrophage	0.276487	0.0391344		rho15	Macrophage	0.604716	7.97813e-07		rho15	Macrophage	0.612509	5.2499e-07
rho16	Mast cell	0.44067	0.000676226		rho16	Mast cell	0.323787	0.0149198		rho16	Mast cell	0.254272	0.058612		rho16	Mast cell	0.323718	0.0149422		rho16	Mast cell	0.420232	0.00126188
rho17	MDSC	0.758031	1.33563e-11		rho17	MDSC	0.409159	0.00174146		rho17	MDSC	0.477239	0.000200035		rho17	MDSC	0.768079	4.89556e-12		rho17	MDSC	0.69836	2.18205e-09
rho18	Memory B cell	0.119412	0.380711		rho18	Memory B cell	0.183664	0.175426		rho18	Memory B cell	0.0194122	0.887077		rho18	Memory B cell	-0.0410116	0.764095		rho18	Memory B cell	0.0524265	0.701171
rho19	Monocyte	0.170745	0.208325		rho19	Monocyte	0.0778537	0.568454		rho19	Monocyte	0.411825	0.00161312		rho19	Monocyte	0.273342	0.0415128		rho19	Monocyte	0.201572	0.136291
rho20	Natural killer cell	0.486466	0.000143877		rho20	Natural killer cell	0.186603	0.168499		rho20	Natural killer cell	0.251059	0.0619857		rho20	Natural killer cell	0.576008	3.40079e-06		rho20	Natural killer cell	0.168079	0.215622
rho21	Natural killer T cell	0.559057	7.51964e-06		rho21	Natural killer T cell	0.471087	0.000247905		rho21	Natural killer T cell	0.209023	0.122096		rho21	Natural killer T cell	0.43568	0.000790317		rho21	Natural killer T cell	0.527204	2.98458e-05
rho22	Neutrophil	0.362543	0.00603397		rho22	Neutrophil	0.333151	0.0121084		rho22	Neutrophil	0.725496	2.53441e-10		rho22	Neutrophil	0.539713	1.76607e-05		rho22	Neutrophil	0.387286	0.00318969
rho23	Plasmacytoid dendritic cell	0.532057	2.44086e-05		rho23	Plasmacytoid dendritic cell	0.344293	0.00936849		rho23	Plasmacytoid dendritic cell	0.428366	0.000989023		rho23	Plasmacytoid dendritic cell	0.599727	1.03697e-06		rho23	Plasmacytoid dendritic cell	0.493985	0.000109228
rho24	Regulatory T cell	0.788448	5.43827e-13		rho24	Regulatory T cell	0.47177	0.000242113		rho24	Regulatory T cell	0.363158	0.00594254		rho24	Regulatory T cell	0.766986	5.47388e-12		rho24	Regulatory T cell	0.677033	1.00986e-08
rho25	T follicular helper cell	0.522693	3.58823e-05		rho25	T follicular helper cell	0.305878	0.0218706		rho25	T follicular helper cell	0.170608	0.208695		rho25	T follicular helper cell	0.442379	0.000640716		rho25	T follicular helper cell	0.384211	0.00346194
rho26	Type 1 T helper cell	0.666097	2.11155e-08		rho26	Type 1 T helper cell	0.381066	0.00376129		rho26	Type 1 T helper cell	0.333288	0.012071		rho26	Type 1 T helper cell	0.610526	5.84587e-07		rho26	Type 1 T helper cell	0.587423	1.94285e-06
rho27	Type 17 T helper cell	0.426863	0.00103506		rho27	Type 17 T helper cell	0.278947	0.0373524		rho27	Type 17 T helper cell	0.277307	0.0385327		rho27	Type 17 T helper cell	0.455161	0.000424146		rho27	Type 17 T helper cell	0.283595	0.0341695
MMP9	cell	cor	p.value		PTRPC	cell	cor	p.value		S100A12	cell	cor	p.value		TLR2	cell	cor	p.value		TYROBP	cell	cor	p.value
rho1	Activated B cell	0.28339	0.034305		rho1	Activated B cell	0.0889952	0.514237		rho1	Activated B cell	0.415352	0.00145631		rho1	Activated B cell	-0.384894	0.00339972		rho1	Activated B cell	-0.0178401	0.896169
rho2	Activated CD4 T cell	0.0479152	0.725829		rho2	Activated CD4 T cell	0.709979	8.94302e-10		rho2	Activated CD4 T cell	0.451136	0.000483822		rho2	Activated CD4 T cell	0.409911	0.00170437		rho2	Activated CD4 T cell	0.496446	9.96705e-05
rho3	Activated CD8 T cell	0.0611757	0.654232		rho3	Activated CD8 T cell	0.609911	6.04334e-07		rho3	Activated CD8 T cell	0.212751	0.115427		rho3	Activated CD8 T cell	0.139918	0.303712		rho3	Activated CD8 T cell	0.371565	0.0048093
rho4	Activated dendritic cell	0.136432	0.316037		rho4	Activated dendritic cell	0.637389	1.27538e-07		rho4	Activated dendritic cell	0.282677	0.0347796		rho4	Activated dendritic cell	0.354545	0.00733942		rho4	Activated dendritic cell	0.803486	9.14666e-14
rho5	CD56bright natural killer cell	-0.0245386	0.857533		rho5	CD56bright natural killer cell	0.398223	0.00236878		rho5	CD56bright natural killer cell	0.076112	0.577163		rho5	CD56bright natural killer cell	0.212919	0.115135		rho5	CD56bright natural killer cell	0.267669	0.046105
rho6	CD56dim natural killer cell	0.0406699	0.766005		rho6	CD56dim natural killer cell	-0.0639098	0.639821		rho6	CD56dim natural killer cell	0.0838018	0.53918		rho6	CD56dim natural killer cell	0.0437457	0.748868		rho6	CD56dim natural killer cell	0.18298	0.177066
rho7	Central memory CD4 T cell	0.0063568	0.962914		rho7	Central memory CD4 T cell	0.50458	7.32706e-05		rho7	Central memory CD4 T cell	0.057759	0.672417		rho7	Central memory CD4 T cell	0.496104	0.00010095		rho7	Central memory CD4 T cell	0.545728	1.36194e-05
rho8	Central memory CD8 T cell	0.16056	0.237161		rho8	Central memory CD8 T cell	0.592003	1.54263e-06		rho8	Central memory CD8 T cell	0.281174	0.0357985		rho8	Central memory CD8 T cell	0.352016	0.00780055		rho8	Central memory CD8 T cell	0.606835	7.12785e-07
rho9	Effector memeory CD4 T cell	-0.206767	0.12627		rho9	Effector memeory CD4 T cell	0.056596	0.67865		rho9	Effector memeory CD4 T cell	0.154206	0.25648		rho9	Effector memeory CD4 T cell	0.0935065	0.493053		rho9	Effector memeory CD4 T cell	-0.124812	0.359388
rho10	Effector memeory CD8 T cell	0.245933	0.067691		rho10	Effector memeory CD8 T cell	0.579699	2.84423e-06		rho10	Effector memeory CD8 T cell	0.430903	0.000915528		rho10	Effector memeory CD8 T cell	0.10041	0.461538		rho10	Effector memeory CD8 T cell	0.303759	0.0228503
rho11	Eosinophil	0.0691729	0.612453		rho11	Eosinophil	0.16056	0.237161		rho11	Eosinophil	0.184282	0.173952		rho11	Eosinophil	0.0438824	0.748109		rho11	Eosinophil	0.222967	0.098583
rho12	Gamma delta T cell	-0.0440875	0.746971		rho12	Gamma delta T cell	0.532604	2.38571e-05		rho12	Gamma delta T cell	0.06104	0.65495		rho12	Gamma delta T cell	0.481271	0.000173404		rho12	Gamma delta T cell	0.719207	4.26772e-10
rho13	Immature B cell	0.1946	0.150664		rho13	Immature B cell	0.602051	9.18276e-07		rho13	Immature B cell	0.43186	0.000889103		rho13	Immature B cell	0.200342	0.13875		rho13	Immature B cell	0.383869	0.00349342
rho14	Immature dendritic cell	-0.0382092	0.779796		rho14	Immature dendritic cell	0.485236	0.000150422		rho14	Immature dendritic cell	0.0491464	0.719071		rho14	Immature dendritic cell	0.521121	3.82378e-05		rho14	Immature dendritic cell	0.491456	0.000119921
rho15	Macrophage	0.226247	0.0935985		rho15	Macrophage	0.518319	4.27935e-05		rho15	Macrophage	0.31412	0.0183905		rho15	Macrophage	0.163295	0.229164		rho15	Macrophage	0.695967	2.6083e-09
rho16	Mast cell	0.207792	0.124359		rho16	Mast cell	0.432331	0.000876348		rho16	Mast cell	0.354141	0.00741146		rho16	Mast cell	-0.00239234	0.986039		rho16	Mast cell	0.406835	0.00186072
rho17	MDSC	0.280314	0.0363918		rho17	MDSC	0.77717	1.88899e-12		rho17	MDSC	0.443036	0.00062752		rho17	MDSC	0.31907	0.0165359		rho17	MDSC	0.72283	3.16641e-10
rho18	Memory B cell	0.123923	0.362845		rho18	Memory B cell	-0.0738893	0.588365		rho18	Memory B cell	0.147952	0.276506		rho18	Memory B cell	-0.124675	0.359918		rho18	Memory B cell	-0.12324	0.365519
rho19	Monocyte	0.137116	0.313596		rho19	Monocyte	0.421189	0.00122661		rho19	Monocyte	0.250995	0.0620545		rho19	Monocyte	0.0816131	0.549866		rho19	Monocyte	0.231921	0.0854454
rho20	Natural killer cell	0.23985	0.0749978		rho20	Natural killer cell	0.379973	0.00387064		rho20	Natural killer cell	0.0669526	0.623937		rho20	Natural killer cell	0.12529	0.357534		rho20	Natural killer cell	0.680041	8.19931e-09
rho21	Natural killer T cell	0.236774	0.0789234		rho21	Natural killer T cell	0.414833	0.00147852		rho21	Natural killer T cell	0.475709	0.000211078		rho21	Natural killer T cell	0.124675	0.359918		rho21	Natural killer T cell	0.483254	0.00016154
rho22	Neutrophil	0.323377	0.0150547		rho22	Neutrophil	0.491114	0.000121437		rho22	Neutrophil	0.566619	5.30649e-06		rho22	Neutrophil	0.177033	0.191806		rho22	Neutrophil	0.0256323	0.851254
rho23	Plasmacytoid dendritic cell	0.245865	0.0677698		rho23	Plasmacytoid dendritic cell	0.541695	1.62203e-05		rho23	Plasmacytoid dendritic cell	0.193271	0.153528		rho23	Plasmacytoid dendritic cell	0.316951	0.0173092		rho23	Plasmacytoid dendritic cell	0.47758	0.000197641
rho24	Regulatory T cell	0.240943	0.07364		rho24	Regulatory T cell	0.610458	5.86751e-07		rho24	Regulatory T cell	0.349733	0.00823844		rho24	Regulatory T cell	0.251196	0.061839		rho24	Regulatory T cell	0.727683	2.10716e-10
rho25	T follicular helper cell	0.207109	0.12563		rho25	T follicular helper cell	0.314969	0.0180603		rho25	T follicular helper cell	0.270237	0.0439775		rho25	T follicular helper cell	-0.108612	0.425561		rho25	T follicular helper cell	0.45147	0.000478595
rho26	Type 1 T helper cell	0.243404	0.0706563		rho26	Type 1 T helper cell	0.608886	6.38638e-07		rho26	Type 1 T helper cell	0.502367	7.97299e-05		rho26	Type 1 T helper cell	0.0814764	0.550537		rho26	Type 1 T helper cell	0.54026	1.7252e-05
rho27	Type 17 T helper cell	0.256664	0.0561972		rho27	Type 17 T helper cell	0.235612	0.080448		rho27	Type 17 T helper cell	0.333123	0.0121162		rho27	Type 17 T helper cell	-0.0940533	0.490517		rho27	Type 17 T helper cell	0.394737	0.00260726

## Sheet: Fig 9e
	Control			Model
Total	2.86	1.33	4.58	12.6	18.1	14.7
Neu	0.0858	0.0399	0.1603	3.087	3.439	3.234
mø	2.4739	1.13715	3.893	7.686	12.3985	8.967
Eos	0.0572	0.0133	0.0229	0.63	1.1765	1.029
Lym	0.2431	0.13965	0.5038	1.197	1.086	1.47

## Sheet: Fig 9f
ELISA
IL-8-BAL			IL-8-serum			MPO-BAL			MPO-serum			IL-1β-BAL			IL-1β-serum			IgE-serum			TNF-α-serum
Control	Model		Control	Model		Control	Model		Control	Model		Control	Model		Control	Model		Control	Model		Control	Model
117.865	435.709		226.792	493.607		0.860067	5.30516		50.6407	786.826		87.4861	126.073		44.8343	52.348		6.12529	16.2528		127.791	163.953
126.785	523.868		224.039	413.946		0.743045	5.08628		63.9526	735.273		83.3554	136.56		38.6425	55.8876		9.41339	15.4197		112.811	160.929
67.6717	462.53		179.146	417.286		0.799805	4.73955		78.6961	840.219		73.195	114.855		40.3161	49.433		10.9397	14.4562		78.5501	165.467
86.106	505.097		166.66	447.929		0.808372	6.93797		53.8992	858.506											111.316	195.837
192.574	563.25		201.285	426.499		0.862953	4.33609		38.8655	657.355											72.6193	115.803

[truncated: 3 more sheets: Fig 9g, Fig 10b-d, Fig 10e-f]
